# Supplementary material for: Ancient marine sediment DNA reveals diatom transition in Antarctica
Source: Nat Commun. 2022 Oct 2;13:5787. doi: 10.1038/s41467-022-33494-4 (PMC9527250; doi:10.1038/s41467-022-33494-4)
Supplement: Supplementary file 3 — Supplementary Data 1 -6 [file 41467_2022_33494_MOESM3_ESM.xlsx]

## Sheet: SupplementaryData1
Supplementary Data 1: Perfluoromethyl decaline (PFMD) concentrations. Listed are all PFMD concentrations for inner (core centre) and outer (core periphery, i.e., next to core liner) sediment samples measured by Gas Chromatography. Where no value is given, the corresponding inner and outer samples and measurements were slightly offset in depth (these samples are marked by asterisks). Letters follo…
Sample name	PFMD (ng mL-1)
	INNER	OUTER
382-U1534C-1H-1-PFT	<DL	<DL
382-U1534C-1H-2-PFT	<DL	<DL
382-U1534C-1H-3-PFT	<DL	<DL
382-U1534C-1H-4-PFT	<DL	<DL
382-U1534C-2H-2-PFT	<DL	<DL
382-U1534C-2H-4-PFT	<DL	<DL
382-U1534C-2H-6-PFT	<DL	<DL
382-U1534C-3H-2-PFT	<DL	<DL
382-U1534C-3H-4-PFT	<DL	<DL
382-U1534C-4H-2-PFT	<DL	<DL
382-U1534C-4H-4-PFT	<DL	<DL
382-U1534C-4H-6-PFT	<DL	<DL
382-U1534C-5H-2-PFT	<DL	<DL
382-U1534C-5H-4-PFT	<DL	<DL
382-U1534C-10H-6-PFT	<DL	<DL
382-U1534D-1H-1-W 75/76-PFT*		1.0954
382-U1534D-1H-1-W 79/80-PFT*	<DL
382-U1534D-1H-2-W 70/71-PFT	<DL	8.8649
382-U1534D-1H-3-W 70/71-PFT	0.478	1.2254
382-U1534D-1H-4-W 69/70-PFT	0.4787	<DL
382-U1534D-1H-5-W 69/70-PFT	<DL	3.1422
382-U1534D-1H-6-W 69/70-PFT	<DL	0.5344
382-U1534D-1H-7-W 24/25-PFT	<DL	<DL
382-U1536C-1H-1-W 69/70-PFT	1.5602	2.408
382-U1536C-1H-2-W 69/70-PFT	<DL	<DL
382-U1536C-1H-3-W 69/70-PFT	<DL	<DL
382-U1536C-1H-4-W 69/70-PFT*		<DL
382-U1536C-1H-4-W 70/71-PFT*	<DL
382-U1536C-1H-5-W 70/72-PFT	<DL	<DL
382-U1536C-2H-1-W 69/70-PFT	<DL	0.5666
382-U1536C-2H-2-W 69/70-PFT	<DL	<DL
382-U1536C-2H-3-W 69/70-PFT	<DL	0.3409
382-U1536C-2H-4-W 69/70-PFT*	<DL
382-U1536C-2H-4-W 70/71-PFT*		<DL
382-U1536C-2H-5-W 89/90-PFT	<DL	<DL
382-U1536C-2H-6-W 49/50-PFT	<DL	<DL
382-U1536C-2H-7-W 29/30-PFT	<DL	<DL
382-U1536B-1H-1-PFT	<DL	<DL
382-U1536B-1H-3-PFT	<DL	<DL
382-U1536B-3H-6-PFT	<DL	<DL
382-U1536B-4H-6-PFT	<DL	<DL
382-U1536B-5H-6-PFT	<DL	<DL
382-U1536B-6H-6-PFT	<DL	<DL
382-U1536B-7H-2-PFT	<DL	<DL
382-U1536B-9H-2-PFT	<DL	<DL
382-U1536B-10H-5-PFT	<DL	<DL
382-U1536B-11H-2-PFT	<DL	<DL
382-U1536B-11H-6-PFT	<DL	<DL
382-U1536B-12H-2-PFT	<DL	<DL
382-U1536B-20H-6-PFT	<DL	<DL
382-U1538C-1H-1-PFT	<DL	0.4793
382-U1538C-1H-2-PFT	<DL	<DL
382-U1538C-1H-3-PFT	<DL	0.4869
382-U1538C-2H-1-PFT	<DL	0.5031
382-U1538C-2H-2-PFT	<DL	0.4827
382-U1538C-2H-3-PFT	<DL	<DL
382-U1538C-2H-4-PFT	<DL	0.4805
382-U1538C-2H-5-PFT	<DL	0.4851
382-U1538C-2H-6-PFT	<DL	0.4792
382-U1538C-3H-2-PFT	<DL	1.2117
382-U1538C-3H-4-PFT	<DL	<DL
382-U1538C-4H-1-PFT	0.485	0.4903
382-U1538C-4H-2-PFT	<DL	0.4776
382-U1538C-4H-3-PFT	<DL	0.4831
382-U1538C-5H-2-PFT	<DL	0.4827
382-U1538C-5H-4-PFT	<DL	0.4829
382-U1538C-5H-5-PFT	<DL	<DL
382-U1538C-6F-1-PFT	<DL	0.5796
382-U1538C-6F-2-PFT	<DL	0.4838
382-U1538C-7H-1-PFT	<DL	0.485
382-U1538C-7H-2-PFT	<DL	0.4776
382-U1538C-7H-3-PFT	<DL	<DL
382-U1538C-7H-4-PFT	<DL	<DL
382-U1538C-7H-5-PFT	<DL	<DL
382-U1538C-7H-6-PFT	<DL	0.4773
382-U1538C-8H-1-PFT	<DL	<DL
382-U1538C-8H-2-PFT	<DL	<DL
382-U1538C-8H-3-PFT	<DL	<DL
382-U1538C-10H-5-PFT	0.6409	0.4773
382-U1538D-14H-1-PFT	0.4826	0.4803
382-U1538D-14H-5-PFT	<DL	0.5265
U1536A DRILLING FLUID CORE 3 TO 4	0.4932
U1536A DRILLING FLUID CORE 10H	0.484
U1536B DRILLING FLUID	0.477
U1536B DRILLING FLUID CORE 4-12	0.4893
U1536C DRILLING FLUID CORE 2H	2.7533
Subtracted PFMD1 detection limit (AV.blank + 3*StDev)	0.233758	ng mL-1

## Sheet: SupplementaryData2
Supplementary Data 2: Summary of taxa detected via SSU, LSU and SSU+LSU and their representation in the SSU and LSU databases. Where no average abundance value is provided this taxon was not detected via the respective database. Aphelida, Foraminifera, Pirsoniales, Rotosphaerida and Sipuncula were missing in the LSU database and could therefore only be detected via the SSU or SSU+LSU database.
Taxa detected	Average abundance (%) via SSU	Average abundance (%) via LSU	Average abundance (%) via SSU+LSU	Represented in SILVA SSU	Represented in SILVA LSU
Acantharea	0.846329		0.385502	x	x
Acanthocephala		0.00327826	0.0021708	x	x
Alveolata	0.435856	1.28704	1.03523	x	x
Amoebozoa	0.00454112	1.26896	0.848366	x	x
Annelida	0.944978	1.40905	1.44798	x	x
Aphelida	0.11111		0.00460829	x
Apicomplexa	1.06771	0.321922	0.680412	x	x
Apusozoa	0.0480594	0.0260146	0.044656	x	x
Arthropoda	1.93452	4.08904	3.53472	x	x
Ascomycota	2.62016	4.07342	3.25064	x	x
Bacillariophyta	10.3055	10.5482	11.6484	x	x
Basidiomycota	2.10574	3.54826	2.33167	x	x
Bigyra	0.321434	0.03495	0.212586	x	x
Bilateria	0.523147	1.09678	1.06561	x	x
Blastocladiomycota		0.000565633	0.000427618	x	x
Bolidophyceae	0.0227168	0.0289181	0.0487025	x	x
Bryozoa	0.188562	0.190416	0.234493	x	x
Cercozoa	1.83915	3.17761	3.39183	x	x
Chaetognatha		0.00084845	0.000641427	x	x
Chlorophyta	1.82096	2.28006	2.95079	x	x
Choanoflagellata	0.0304299	0.147581	0.114196	x	x
Chordata	1.90273	2.49206	3.05612	x	x
Chrysophyceae	0.0488159	0.134486	0.172564	x	x
Chytridiomycota	0.21752	0.15351	0.192253	x	x
Ciliophora	1.14245	0.677613	1.05632	x	x
Cnidaria	0.859199	1.51053	1.5536	x	x
Colpodellida	0.015321	0.0922634	0.0687471	x	x
Colponemida		0.00372328	0.00253163	x	x
CRuMs		0.00425124	0.00259537	x	x
Cryptomycota	0.0315259		0.0175316	x	x
Cryptophyceae	0.0192548	0.053132	0.0596668	x	x
Ctenophora		0.00344637	0.00240732	x	x
Deuterostomia	0.0490281	0.0137282	0.0255745	x	x
Developea		0.0558047	0.0384178	x	x
Dictyochophyceae	0.402071	0.418574	0.521609	x	x
Dikarya	0.391828	0.681079	0.197827	x	x
Dinophyceae	3.01891	2.67411	3.20533	x	x
Discosea	0.105579		0.0757028	x	x
Ecdysozoa	0.0416537	0.174339	0.110591	x	x
Echinodermata	0.0981561	0.0473336	0.0823828	x	x
Endomyxa	0.254819	0.0847357	0.199245	x	x
Euglenozoa	1.28487	1.06381	1.46776	x	x
Eukaryota	18.5425	22.1708	20.3853	x	x
Eumetazoa	0.226728	0.240431	0.295337	x	x
Eustigmatophyceae		0.00446648	0.00317089	x	x
Evosea	0.0236072	0.00327371	0.0129157	x	x
Foraminifera	5.12949		3.10969	x
Fornicata	0.0355325	0.00327826	0.023497	x	x
Fungi	0.610125	0.30781	0.335009	x	x
Gastrotricha		0.0140632	0.00851366	x	x
Glaucocystophyceae		0.00976718	0.00651102	x	x
Haptista	2.6148	2.72577	3.37808	x	x
Hemichordata	0.135646	0.154605	0.187166	x	x
Heterolobosea	0.0251665		0.0153595	x	x
Hyphochytriomycetes		0.00207581	0.00117302	x	x
Ichthyosporea	0.0140379	0.0463314	0.0395055	x	x
Imbricatea	0.139053	0.152968	0.186935	x	x
Kinorhyncha		0.00616178	0.00518533	x	x
Lophotrochozoa	0.424403	0.752056	0.765361	x	x
Metazoa	0.0570969	0.30979	0.203921	x	x
Mollusca	0.439438	0.424573	0.534268	x	x
Mucoromycota	0.399723	0.567873	0.530469	x	x
Nematoda	3.17533	0.237843	0.209387	x	x
Nematomorpha		0.0147973	0.00960061	x	x
Nemertea	0.0462124	0.179586	0.132506	x	x
Oomycota	0.303352	0.268858	0.203961	x	x
Opisthokonta	1.55483	0.875631	0.863496	x	x
Palpitomonas	0.0146437		0.00873156	x	x
Panarthropoda	0.00817954		0.00483485	x	x
Parabasalia	0.00379478	0.053577	0.0387784	x	x
Pelagophyceae	0.00212786	0.332217	0.201035	x	x
Perkinsozoa	0.0530325	0.134547	0.0385697	x	x
Phoronida	0.00596125	0.00616178	0.00753304	x	x
Picozoa	0.0150451	0.0344521	0.0327303	x	x
Pinguiophyceae		0.0151968	0.0126647	x	x
Pirsoniales	0.0122588		0.00726695	x
Platyhelminthes	0.18274	0.231944	0.12196	x	x
Polycystinea	6.99519	9.52096	9.44933	x	x
Porifera	0.0704613	0.235526	0.182755	x	x
Priapulida		0.0133323	0.00925639	x	x
Protostomia	0.448831	0.471475	0.476013	x	x
PX clade	0.0917432	1.52907	1.10614	x	x
Raphidophyceae	0.171406	0.105061	0.0772601	x	x
Rhizaria	1.04711	0.143738	0.768761	x	x
Rhodophyta	0.0371411	0.157855	0.128504	x	x
Rotosphaerida	0.0141639		0.00800412	x
Sipuncula	0.0292986		0.013022	x
Sticholonchida	0.306455		0.0310123	x	x
Stramenopiles	2.01132	5.25849	4.79068	x	x
Streptophyta	19.0024	7.30828	4.66411	x	x
Synurophyceae		0.389215	0.267782	x	x
Tardigrada	0.00609422		0.0036245	x	x
Telonemida	0.0952464	0.0454819	0.0792061	x	x
Tubulinea	0.126306	0.0404783	0.09653	x	x
Viridiplantae	0.244793	0.358245	0.37358	x	x
Xenacoelomorpha	0.0430382	0.264655	0.202585	x	x
Zoopagomycota	0.00950109	0.00579434	0.00902341	x	x

## Sheet: SupplementaryData3
Supplementary Data 3: Eukaryote sedaDNA damage (%). Details of % eukaryote sedaDNA damage determined by HOPS post SSU-LSU alignment, including average (AV) and standard deviation (SD) per IODP Exp. 382 Site. Samples of Holes C and D at Site U1538 are assigned a “C” and D” in the sample label following the running sample ID number.
SSU-LSU
U1534C	23006_1H_1_0_0cm_Mudline	23005_1H_1_0_5cm	23008_1H_1_145_150cm_A	23011_1H_2_145_150cm	23012_1H_3_145_150cm	23014_1H_4_96_101cm	23017_2H_2_145_150cm	23018_2H_4_145_150cm	23019_2H_6_66_71cm	23020_3H_2_145_150cm	23021_3H_4_145_150cm	23022_4H_2_145_150cm	23023_4H_4_145_150cm	23024_4H_6_124_129cm	23026_5H_2_145_150cm	23027_5H_4_145_150cm	23028_10H_6_115_120cm	AV	SD
SSULSU Ancient (% damage)		4	11.215	16.6667	12.6374	14.899	17.3333	16.2983	20.5323	14.5917	15.7609	18.8841	22.5806	25.1462	13.3333	12.1212	2.63158	14.9145	5.89691
SSULSU Default (%)		96	88.785	83.3333	87.3626	85.101	82.6667	83.7017	79.4677	85.4083	84.2391	81.1159	77.4194	74.8538	86.6667	87.8788	97.3684	85.0855	5.89691
U1536B	23071_1H_1_0_0cm_Mudline	23072_1H_1_0_5cm	23073_1H_3_145_150cm	23074_3H_6_133_138cm	23075_4H_6_136_141cm	23076_5H_6_145_150cm	23077_6H_6_145_150cm	23078_7H_2_145_150cm	23079_8H_6_121_126cm	23080_9H_2_145_150cm	23081_10H_5_145_150cm	23082_11H_2_145_150cm	23083_11H_6_145_150cm	23084_12H_2_145_150cm	23085_20H_6_141_146cm			AV	SD
SSULSU Ancient (% damage)	0	3.76712	3.04999	13.9024	14.5161	12.766	17.507	12.5654	19.9115	23.3333	22.9839	16.3793	16	14.4144	2			12.8731	7.43698
SSULSU Default (%)	100	96.2329	96.95	86.0976	85.4839	87.234	82.493	87.4346	80.0885	76.6667	77.0161	83.6207	84	85.5856	98			87.1269	7.43698
U1538CD	23136_C_1H_1_0_0cm_Mudline	23137_C_1H_1_0_5cm	23138_C_1H_1_145_150cm	23139_C_1H_2_145_150cm	23140_C_1H_3_145_150cm	23141_C_2H_1_145_150cm	23142_C_2H_2_145_150cm	23143_C_2H_3_145_150cm	23144_C_2H_4_145_150cm	23145_C_2H_5_145_150cm	23146_C_2H_6_95_100cm	23147_C_3H_2_145_150cm	23148_C_3H_4_145_150cm	23149_C_4H_1_145_150cm	23150_C_4H_2_145_150cm	23151_C_4H_3_145_150cm	23152_C_5H_2_145_150cm
SSULSU Ancient (% damage)	0	3.40426	4.25806	4.07532	5.74163	4.42118	6.95581	8.80361	3.8763	4.57036	7.34194	10.6383	12.1693	12.9225	14.1975	13.6461	13.4454
SSULSU Default (%)	100	96.5957	95.7419	95.9247	94.2584	95.5788	93.0442	91.1964	96.1237	95.4296	92.6581	89.3617	87.8307	87.0775	85.8025	86.3539	86.5546
U1538CD	23153_C_5H_4_145_150cm	23154_C_5H_5_109_110cm	23155_C_6F_1_144_149cm	23156_C_6F_2_146_151cm	23157_C_7H_1_145_150cm	23158_C_7H_2_145_150cm	23159_C_7H_3_145_150cm	23160_C_7H_4_145_150cm	23161_C_7H_5_145_150cm	23162_C_7H_6_115_120cm	23163_C_8H_1_145_150cm	23164_C_8H_2_145_150cm	23165_C_8H_3_145_150cm	23166_C_10H_5_145_150cm	23169_D_14H_1_145_150cm	23170_D_14H_5_110_115cm		AV	SD
SSULSU Ancient (% damage)	16.3028	13.9806	16.0995	15.4525	13.5747	16.3152	15.1316	15.4967	17.2932	0	14.0496	18.139	0	16.6667	33.3333	17.6991		11.2122	7.00275
SSULSU Default (%)	83.6972	86.0194	83.9005	84.5475	86.4253	83.6848	84.8684	84.5033	82.7068	100	85.9504	81.861	0	83.3333	66.6667	82.3009		85.7575	16.7926

## Sheet: SupplementaryData4
Supplementary Data 4: psbO sedaDNA damage (%). Details of % eukaryote sedaDNA damage determined by HOPS post psbO alignment. Due to very low read numbers even in the non-subsampled data (total of 131 psbO input reads), only samples in which either ancient or default reads were identified are listed, and only for the identified taxa in those samples.
psbO	psbO Ancient (% damage)				psbO Default (%)
U1534C	23022_4H_2_145_150cm	23023_4H_4_145_150cm			23022_4H_2_145_150cm	23023_4H_4_145_150cm
Cyanobacteria	0	0			0	100
Haptista	25	0			25	0
Chlorophyta	25	0			25	0
U1536B	23072_1H_1_0_5cm	23073_1H_3_145_150cm	23077_6H_6_145_150cm	23084_12H_2_145_150cm	23072_1H_1_0_5cm	23073_1H_3_145_150cm	23077_6H_6_145_150cm	23084_12H_2_145_150cm
Bacillariophyta	0	0	0	0	100	100	0	0
Chlorophyta	0	0	33.3333	0	0	0	66.6667	100
U1538CD	23138_C_1H_1_145_150cm	23139_C_1H_2_145_150cm	23140_C_1H_3_145_150cm	23141_C_2H_1_145_150cm	23142_C_2H_2_145_150cm	23144_C_2H_4_145_150cm	23145_C_2H_5_145_150cm	23146_C_2H_6_95_100cm	23149_C_4H_1_145_150cm	23152_C_5H_2_145_150cm	23155_C_6F_1_144_149cm	23158_C_7H_2_145_150cm	23160_C_7H_4_145_150cm	23166_C_10H_5_145_150cm
psbO Ancient (% damage)
Stramenopiles	0	0	0	0	0	0	0	0	0	0	0	50	0	0
Bacillariophyta	0	0	11.1111	0	0	0	0	0	0	0	0	0	0	0
Dictyochophyceae	0	0	0	0	0	0	0	0	0	0	0	0	0	0
Chlorophyta	0	0	0	0	0	0	0	14.2857	0	0	0	0	0	0
psbO Default (%)
Stramenopiles	0	0	0	0	0	0	0	0	0	0	0	50	0	0
Bacillariophyta	0	0	0	0	0	100	92	71.4286	0	0	0	0	0	0
Dictyochophyceae	0	0	0	0	0	0	0	0	0	100	0	0	0	0
Chlorophyta	100	100	88.8889	100	50	0	8	14.2857	100	0	100	0	0	100

## Sheet: SupplementaryData5
Supplementary Data 5: Correlation analysis statistics. Pearson correlation values are given in the lower triangle of the matrix, and the two-tailed probabilities that the columns are uncorrelated are given in the upper. Both parametric and non-parametric coefficients and tests are available.
	Damage (SSULSU %)	Age (ka)	d18O	pH	Alkalinity (mMol/l)	Salinity (‰)	Phosphate (mMol/l)	Ammonia (mMol/l)	SO4 (mMol/l)	Si (µM)	Temperature (˚C)	Eukaryota	Amoebozoa	Discosea	Evosea	Tubulinea	Apusozoa	CRuMs	Cryptophyceae	Euglenozoa	Heterolobosea	Palpitomonas	Picozoa	Telonemida	Glaucocystophyceae	Haptista	Fornicata	Parabasalia	Opisthokonta	Aphelida	Choanoflagellata	Fungi	Dikarya	Ascomycota	Basidiomycota	Blastocladiomycota	Chytridiomycota	Cryptomycota	Mucoromycota	Zoopagomycota	Ichthyosporea	Metazoa	Eumetazoa	Bilateria	Deuterostomia	Chordata	Echinodermata	Hemichordata	Protostomia
Damage (SSULSU %)		0.10097	0.014101	0.66819	0.0084915	0.46177	0.028739	0.0035813	0.034582	0.2112	0.016059	0.92964	0.39537	0.14406	0.73923	0.37404	0.2687	0.69639	0.56726	0.16531	0.9191	0.80414	0.71332	0.50822	0.51009	0.62088	0.69939	0.71012	0.63892	0.93202	0.8736	0.50694	0.21333	0.27217	0.68613	0.13036	0.11869	0.86803	0.43368	0.90022	0.43062	0.024566	0.70409	0.097558	0.86041	0.4127	0.43808	0.17335	0.22874
Age (ka)	0.21379		0.82322	0.30011	0.012185	0.15096	0.49989	0.0013357	0.0016182	0.00020684	3.5188e-15	0.67192	0.70792	0.34891	0.29815	1.5031e-06	0.14176	0.86264	0.18714	0.93081	0.83331	0.36644	0.2204	0.84246	0.97419	0.50358	0.32901	0.35581	0.34935	0.54631	0.18075	0.97544	0.34993	2.1459e-14	8.5059e-09	0.41129	2.709e-06	0.049643	1.14e-05	0.3827	0.52921	9.66e-05	0.78608	0.73394	0.70685	0.035102	0.93584	0.12582	0.11979
d18O	0.3154	0.029455		0.88128	0.73997	0.83771	0.41695	0.83915	0.87394	0.45916	0.32127	0.39029	0.12965	0.14059	0.15228	0.84495	0.86043	0.075306	0.81594	0.95913	0.4517	0.87715	0.43703	0.45584	0.49	0.72715	0.82259	0.74704	0.52447	0.18118	0.0026433	0.20583	0.9342	0.88191	0.61189	0.48689	0.54227	0.84124	0.69741	0.32009	0.18384	0.96633	0.42107	0.84504	0.93604	0.092093	0.034242	0.73588	0.83899
pH	0.090169	-0.21583	0.031472		0.93367	0.39315	0.95626	0.91153	0.52457	0.79485	0.20663	0.5877	0.49045	0.49306	0.61529	0.10872	0.66022	1	0.38689	0.5479	1	0.22777	0.19336	0.067664	0.46752	0.91284	0.20922	1	0.24255	0.59496	0.063272	0.50627	0.99233	0.22553	0.18068	1	0.18042	0.83607	0.29849	1	0.79548	0.5491	0.98862	0.0884	1	0.057864	0.57296	0.89639	0.036155
Alkalinity (mMol/l)	0.51458	0.49347	-0.069875	-0.017543		0.69033	0.00014541	1.1679e-08	7.7712e-07	0.00029676	0.00037443	0.03493	0.74319	0.60528	0.43857	0.86038	0.0082927	1	0.053253	0.85973	1	0.18841	0.56355	0.71221	0.42607	0.58295	0.6319	1	0.088915	0.17763	0.97483	0.49495	0.95157	0.32906	0.15536	1	0.78779	0.63269	0.19571	1	0.53182	0.66398	0.053837	0.65049	1	0.5658	0.30825	0.85267	0.69056
Salinity (‰)	-0.1542	-0.2959	-0.043155	-0.17855	-0.083832		0.12249	0.025045	0.0020413	0.66464	0.74141	0.71139	0.43205	0.88444	0.011393	0.53284	0.57559	1	0.38159	0.5856	1	0.50439	0.83385	0.69587	0.70822	0.1323	0.27753	1	0.39886	0.50439	0.95747	0.31616	0.7086	0.29753	0.65864	1	0.9441	0.70822	0.88938	1	0.0002177	0.79588	0.96352	0.0084658	1	0.65065	0.99742	0.45149	0.019489
Phosphate (mMol/l)	0.43749	-0.14149	-0.16986	-0.011561	0.68771	0.31708		0.030996	0.085544	0.037834	0.3766	0.023701	0.1781	0.32634	0.1609	0.077298	0.097531	1	0.41462	0.49756	1	0.59792	0.1735	0.73686	0.098408	0.6608	0.7507	1	0.4139	0.73716	0.68114	0.83223	0.97733	0.11612	0.99393	1	0.082819	0.72041	0.46854	1	0.11232	0.37641	0.01611	0.35345	1	0.65691	0.053929	0.29549	0.40385
Ammonia (mMol/l)	0.56028	0.60563	-0.042767	0.023418	0.87382	-0.44708	0.43211		7.7902e-10	0.0011653	0.0015884	0.10015	0.88779	0.90701	0.48487	0.7189	0.029326	1	0.032651	0.8665	1	0.12084	0.66297	0.5715	0.49113	0.95076	0.58749	1	0.36121	0.19711	0.60063	0.5402	0.58344	0.15392	0.045949	1	0.93451	0.54705	0.26088	1	0.23252	0.90294	0.053259	0.22239	1	0.51237	0.21956	0.53784	0.75406
SO4 (mMol/l)	-0.42417	-0.59731	0.033434	-0.13353	-0.8132	0.58692	-0.35081	-0.9015		0.0040507	0.0073514	0.21384	0.94613	0.51163	0.4769	0.36433	0.25782	1	0.017594	0.31376	1	0.096994	0.51761	0.96849	0.36133	0.55475	0.34317	1	0.45677	0.097584	0.90787	0.49694	0.93105	0.070897	0.12943	1	0.53015	0.43314	0.21043	1	0.22643	0.39824	0.17809	0.053162	1	0.27394	0.3328	0.62773	0.45952
Si (µM)	0.25902	0.67619	-0.15509	-0.054769	0.66384	0.091192	0.41752	0.61141	-0.55413		3.3881e-07	0.0062204	0.51855	0.74777	0.88977	0.114	0.32666	1	0.23699	0.97483	1	0.31986	0.65579	0.26675	0.71317	0.54914	0.52759	1	0.17858	0.49954	0.40483	0.71076	0.93861	0.043069	0.10309	1	0.10417	0.58942	0.095223	1	0.70335	0.52114	0.5965	0.92534	1	0.30672	0.2595	0.7133	0.039331
Temperature (˚C)	0.30965	0.81193	0.13024	-0.26154	0.65558	0.069474	0.18477	0.59812	-0.52266	0.82733		0.43434	0.53777	0.33867	0.61892	3.0467e-05	0.010071	0.86611	0.48665	0.75024	0.58635	0.38707	0.61494	0.99326	0.62937	0.44298	0.4206	0.14639	0.25637	0.62894	0.25467	0.41421	0.51105	4.6886e-09	0.00037307	0.51227	1.6821e-06	0.065614	0.092637	0.45137	0.28591	0.055216	0.78385	0.83834	0.93082	0.27949	0.43585	0.25737	0.010223
Eukaryota	0.011644	-0.055807	-0.11293	0.11391	0.42344	0.077873	0.45086	0.33638	-0.25758	0.53179	0.10282		0.93507	0.52257	0.98886	0.80082	0.19751	0.37915	0.65909	0.099754	0.97922	0.81635	0.98325	0.86257	0.63017	0.035628	0.57627	0.98315	0.92456	0.69884	0.99316	0.23347	0.56985	0.47444	0.14609	0.72509	0.8925	0.63855	0.019014	0.55617	0.99679	0.95513	0.67731	0.26818	0.29938	0.32264	0.90178	0.67962	0.40198
Amoebozoa	0.11173	-0.049377	-0.19787	0.14459	0.068979	0.16449	0.27822	-0.029735	-0.014242	0.13545	0.081124	0.010743		0.9251	0.82634	0.68379	0.68212	0.7139	0.70807	0.57135	0.82582	0.80983	0.76965	0.042241	0.99455	0.66375	0.83556	0.68926	0.35801	0.72138	0.62325	0.5463	0.44655	0.61389	0.70028	0.72408	0.81444	0.93186	0.46644	0.90175	0.5444	0.92581	0.86248	0.01042	0.70059	7.7562e-07	0.81213	0.99518	0.83859
Discosea	-0.19087	-0.12306	-0.1925	0.14373	0.10862	0.030631	0.20469	-0.02462	-0.13768	-0.067709	-0.12568	0.084169	-0.012397		0.86769	0.72355	0.77902	0.87688	0.81973	0.038645	0.87968	0.83024	0.77826	0.74394	0.8367	0.36646	0.75477	0.89845	0.28522	0.88025	0.6203	0.55724	0.52648	0.92398	0.51396	0.88025	0.69825	0.88025	0.63455	0.83774	0.83368	0.72917	3.3878e-13	0.49704	0.82337	0.46415	0.73108	0.80006	0.45258
Evosea	-0.043876	0.13656	-0.18711	-0.10563	-0.16219	-0.4975	-0.28918	0.14644	-0.14909	-0.029208	-0.065521	0.0018416	-0.028927	-0.021967		0.13544	0.74935	0.85999	0.39796	0.1288	0.86317	0.87729	0.91406	0.73965	0.81446	0.13559	0.96739	0.84068	0.31489	0.86381	0.57261	0.52263	0.0093455	0.08597	0.029293	0.86381	0.65687	0.86381	0.58915	0.90743	0.0013503	0.57953	0.61783	0.9333	0.99679	0.98538	0.71486	0.78586	0.43371
Tubulinea	-0.11682	0.57556	0.025786	-0.32864	0.037064	-0.1309	-0.3598	0.075761	-0.18948	0.32409	0.51079	-0.033261	0.053674	-0.046621	0.19499		0.98193	0.72427	0.4308	0.8246	0.73035	0.6253	0.67884	0.53153	0.99271	0.80541	0.57298	0.68763	0.57784	0.52194	0.42663	0.81237	0.7326	2.1765e-07	0.2145	0.73157	1.1447e-15	0.73157	0.35474	0.59488	0.80117	0.003281	0.53917	0.32641	0.57767	0.032956	0.93695	0.52525	0.41868
Apusozoa	0.14509	0.19195	-0.023184	-0.092466	0.51592	0.1176	0.33885	0.43606	-0.23516	0.20456	0.32981	-0.16872	-0.053972	-0.036991	-0.042114	0.0029873		0.80556	0.531	0.67501	0.80993	0.73333	0.46661	0.46637	0.74326	0.69831	0.80061	0.77905	0.10835	0.81081	0.4836	0.070683	0.07516	0.29173	0.096813	0.81081	0.81372	0.81081	0.5905	0.71067	0.64652	0.40021	0.72975	0.59877	2.3859e-05	0.98911	0.66032	0.54461	0.53386
CRuMs	0.051423	-0.022813	0.23136	0	0	0	0	0	0	0	0.022232	-0.11559	-0.04832	-0.020428	-0.023258	-0.046494	-0.032454		0.5804	0.41298	0.89515	0.0018662	0.15672	0.68796	0.8565	0.38565	0.76225	0.8769	0.55048	0.89485	0.66389	0.5551	0.5531	0.71286	0.98334	0.93179	0.70897	0.89485	0.8417	0.83775	0.80019	0.64294	0.80251	0.67814	0.83024	0.6835	0.12266	0.6255	0.96328
Cryptophyceae	-0.075336	-0.17264	-0.030688	0.18088	-0.39104	0.18287	-0.17069	-0.42836	0.47058	-0.24544	-0.091545	0.05813	0.04935	-0.030047	0.11112	-0.10361	-0.082475	0.072802		0.46421	0.74124	0.9138	0.00064808	0.060175	0.64559	0.86875	0.67028	0.79851	0.99697	0.73684	0.73725	0.5574	0.57525	0.31118	0.34703	0.20712	0.71066	0.73684	0.49034	0.0039368	0.67346	0.76462	0.87626	0.62039	0.81588	0.60983	0.75219	0.69658	0.91476
Euglenozoa	0.18144	-0.01145	-0.0067571	0.12616	0.037237	-0.11455	0.14226	0.035423	-0.20996	0.0066518	0.041961	-0.21453	-0.074545	0.26771	0.1983	-0.029221	0.05525	0.10765	0.096298		0.088966	0.50941	0.16436	0.31895	0.53598	7.7828e-05	0.42825	0.80227	0.50064	0.72025	0.67524	0.47227	0.96396	0.48439	0.52403	0.27299	0.97038	0.6261	0.23615	0.81359	0.338	0.60724	0.19868	0.29439	0.64649	0.67131	0.81241	0.68536	0.12725
Heterolobosea	0.013393	0.027748	-0.099001	0	0	0	0	0	0	0	0.071664	0.0034341	0.029014	-0.01996	-0.022724	-0.045428	-0.031709	-0.017378	-0.043526	0.22151		0.85419	0.69493	0.69477	0.85976	0.67119	0.76754	0.8797	0.62765	0.89724	0.67115	0.56102	0.56149	0.92382	0.66553	0.92576	0.16774	0.89724	0.9511	0.84142	0.80468	0.57458	0.30586	0.36068	0.83408	0.77362	0.73214	0.72614	0.40684
Palpitomonas	-0.032694	-0.11868	-0.020383	0.25017	-0.27199	0.14003	-0.11083	-0.31842	0.33936	-0.20739	-0.11369	-0.03062	-0.031726	-0.028267	-0.020359	-0.064335	-0.044907	0.39353	-0.014275	0.086839	-0.024231		0.85134	0.57815	0.8024	0.88324	0.67538	0.83027	0.12004	0.85487	0.54735	0.41553	0.92863	0.56291	0.62074	0.85487	0.60937	0.85487	0.60345	0.77687	0.11168	0.9612	0.57486	0.80027	0.76669	0.77424	0.76266	0.66914	0.72228
Picozoa	0.048422	-0.16055	0.10223	-0.26909	0.1213	0.044195	0.28107	-0.091672	-0.13576	-0.093749	-0.066263	0.0027687	-0.038602	-0.037121	-0.014232	-0.054562	-0.095784	0.18514	0.42793	0.18185	-0.051683	0.02471		0.99454	0.030766	0.35579	0.46753	0.64729	0.40814	0.69629	0.094687	0.59697	0.7062	0.42335	0.51477	0.69629	0.90277	0.69629	0.76991	6.6518e-08	0.45408	0.75172	0.59517	0.83558	0.43425	0.84596	0.48013	0.98233	0.46518
Telonemida	0.087084	-0.026205	0.098103	0.37127	-0.077643	-0.08226	-0.070741	-0.11885	0.0083279	-0.23092	-0.0011133	0.022825	0.26311	-0.043055	0.043803	-0.082369	-0.095836	-0.052926	0.24409	-0.13086	-0.051712	-0.073234	0.00090252		0.59294	0.90256	0.50372	1.3262e-06	0.00068703	0.32897	0.13503	0.18026	0.15198	0.76668	0.52409	0.69613	0.60474	0.69613	0.63389	0.61815	0.45384	0.97668	0.1033	0.30924	0.89113	0.2682	0.43804	0.70275	0.89659
Glaucocystophyceae	0.0867	0.0042663	0.090844	0.15225	0.1666	-0.078766	0.33802	0.14437	-0.19064	0.077372	0.063579	0.063432	-0.00090065	-0.027176	-0.030941	0.0012045	-0.043174	-0.023843	-0.060593	0.081481	-0.023296	-0.032992	0.27917	-0.070409		0.84144	0.00070939	0.83673	0.42075	0.86041	0.11367	0.65761	0.88808	0.75708	0.88856	0.86041	0.71146	0.86041	0.66606	0.78527	0.73628	0.98105	0.57976	0.68618	0.77545	0.64847	0.85118	0.66068	0.69382
Haptista	0.065156	0.088034	0.04599	0.02307	-0.11535	-0.30942	-0.0923	0.013016	-0.12402	-0.12577	-0.10091	-0.27184	-0.057284	0.11868	0.19492	-0.032478	0.051081	0.11403	0.021789	0.48755	-0.055939	-0.019366	0.12132	-0.016144	0.026377		0.9257	0.47674	0.41852	0.35679	0.2477	0.93588	0.88571	0.9535	0.32907	0.52816	0.70372	0.53648	1.4186e-07	0.42755	0.81824	0.39693	0.91539	0.66534	0.41536	0.2044	0.70407	0.98787	0.34223
Fornicata	-0.05089	-0.12819	-0.029561	0.26011	0.10072	-0.22592	0.066898	0.11398	-0.19783	-0.13257	-0.10591	0.073597	-0.027368	-0.041174	0.0053904	-0.07423	-0.033296	-0.03988	0.056104	0.10418	-0.038965	-0.055183	0.095587	0.088006	0.42513	0.012298		0.73024	0.36532	0.76861	0.89763	0.50199	0.75174	0.41514	0.34335	0.76861	0.72828	0.76861	0.71957	0.92386	0.57288	0.74944	0.6875	0.043264	0.29595	0.22586	0.72235	8.9669e-09	0.19438
Parabasalia	0.048987	0.12132	0.042516	0	0	0	0	0	0	0	0.18979	-0.0027843	-0.052695	-0.016828	-0.026505	-0.052986	-0.036985	-0.020425	-0.033654	-0.033013	-0.019956	-0.028262	-0.060282	0.57798	-0.027172	-0.09363	-0.045448		2.3702e-08	0.88027	0.62036	0.0034951	0.020634	0.3131	0.032691	0.88027	0.68207	0.88027	0.73432	0.81547	0.89243	0.71503	0.0052625	0.40785	0.80697	0.61388	0.68967	0.89364	0.4509
Opisthokonta	0.061817	-0.12295	0.083786	0.24264	-0.34733	-0.17643	-0.17095	-0.19069	0.1559	-0.27792	-0.14884	0.012487	-0.12077	-0.14023	0.13195	-0.073294	-0.20939	0.078613	-0.00050051	-0.088639	-0.063898	0.20287	0.10876	0.42612	0.10588	-0.10638	0.11896	0.64674		0.10273	0.78733	0.023836	0.017212	0.32034	0.98614	0.95948	0.35958	0.2994	0.11814	0.18803	0.029492	0.35632	0.52785	0.60503	0.78176	0.5517	0.76306	0.26523	0.069637
Aphelida	0.011249	-0.079432	0.17497	-0.11172	-0.2785	0.14003	-0.070656	-0.26692	0.3388	-0.14161	-0.06366	0.050986	-0.047002	-0.019866	-0.022617	0.084296	-0.03156	-0.017429	-0.044293	0.047201	-0.017029	-0.024117	-0.05144	0.1282	-0.023187	0.12107	-0.038782	-0.019862	0.21271		0.54781	0.17951	0.81839	0.76652	0.9542	0.89773	0.080259	0.89773	0.83347	0.84216	0.80558	0.87263	0.62729	0.84072	0.83485	0.8669	0.73335	0.86791	0.40767
Choanoflagellata	0.020977	-0.17514	0.38137	0.37692	-0.0066499	-0.011241	0.086454	-0.11001	-0.02439	-0.17425	-0.14937	0.0011301	0.064715	-0.065263	-0.074302	-0.10455	-0.092184	-0.057258	-0.044221	0.055208	-0.055945	-0.079229	0.21773	0.19519	0.20636	0.15156	0.016966	-0.065252	0.035566	0.079138		0.30153	0.49269	0.37584	0.36328	0.67261	0.56116	0.67261	0.59868	0.0082764	0.9966	0.65416	0.469	0.39469	0.69326	0.30116	0.74947	0.64463	0.83869
Fungi	0.087345	-0.0040592	0.16568	0.13942	-0.14311	0.20895	-0.044633	-0.12857	0.14246	0.07805	0.10736	-0.15616	-0.079436	-0.077286	-0.084156	0.031295	0.23501	-0.077706	-0.077256	0.094576	-0.076549	0.10706	-0.069644	0.17533	-0.058398	-0.010609	-0.088361	0.37126	0.2915	0.17563	-0.13561		0.7177	0.25815	0.49014	0.70982	0.62888	0.21249	0.80351	0.81884	0.94613	0.45226	0.5391	0.36318	0.00017483	0.72241	0.499	0.98179	0.77582
Dikarya	0.16301	0.1228	-0.010888	-0.0020255	-0.012802	-0.07866	-0.0059891	0.11521	-0.018237	-0.016233	0.086505	-0.074835	-0.10013	-0.083381	0.33292	0.045033	0.23147	-0.078097	-0.073792	-0.0059581	-0.076457	0.011812	-0.049681	0.18724	-0.018557	0.018954	-0.0417	0.29825	0.30654	0.030274	-0.090285	0.04765		0.42866	0.0093978	0.5975	0.45744	0.56319	0.51094	0.56332	0.10207	0.37354	0.6685	0.83538	0.46536	0.89827	0.43289	0.88169	0.81547
Ascomycota	-0.14405	0.79844	0.019588	-0.25135	0.20357	-0.21696	-0.3223	0.29387	-0.36729	0.40771	0.67027	-0.094116	-0.066461	0.012583	0.22356	0.6109	0.13837	-0.048504	-0.13296	0.092019	-0.01261	-0.076181	-0.10529	-0.039114	-0.040773	0.007689	-0.10715	0.13244	-0.13049	-0.039142	-0.11639	0.14829	0.10409		5.4083e-10	0.57609	2.4952e-09	8.1263e-06	0.0025039	0.51739	0.62929	9.5082e-05	0.84891	0.70538	0.88435	0.077881	0.6446	0.37018	0.022484
Basidiomycota	-0.053254	0.66186	-0.066835	-0.27663	0.29289	-0.092923	-0.001603	0.4027	-0.31162	0.33367	0.44455	-0.18993	-0.05073	-0.085912	0.28158	0.1626	0.21637	-0.0027536	-0.12353	0.083875	-0.056961	-0.065182	-0.085748	0.083863	-0.018477	0.12817	-0.12447	0.27616	0.0022905	-0.0075738	-0.11946	0.090816	0.33269	0.69864		0.55715	0.25012	0.016008	1.4271e-06	0.45758	0.47358	0.00026634	0.70786	0.55811	0.34769	0.027562	0.73838	0.39424	0.0071398
Blastocladiomycota	-0.19751	-0.10803	-0.091493	0	0	0	0	0	0	0	-0.086256	0.046351	-0.046528	-0.019866	-0.022617	-0.045214	-0.03156	0.011287	0.16522	-0.14381	-0.012288	-0.024117	-0.05144	-0.051468	-0.023187	-0.083045	-0.038782	-0.019862	-0.0066993	-0.016949	-0.055682	-0.04904	-0.069545	-0.073631	-0.077304		0.72843	0.89773	0.68885	0.84216	0.80558	0.65213	0.62729	0.40696	0.83485	0.46596	0.73335	0.72738	0.76485
Chytridiomycota	-0.2036	0.5639	0.080231	-0.2768	0.056695	-0.01478	-0.3537	0.017321	-0.13175	0.33269	0.57337	0.017821	-0.030943	-0.051091	-0.058532	0.8198	-0.031066	-0.04919	-0.048892	-0.0048959	0.18042	-0.067308	-0.016109	-0.068177	-0.048751	-0.05012	-0.04579	-0.053981	-0.12038	0.22763	-0.076523	0.063671	-0.097757	0.67889	0.15079	-0.045764		0.10037	0.23478	0.70046	0.77596	0.0002375	0.61904	0.65502	0.6348	0.12046	0.75714	0.80917	0.13012
Cryptomycota	0.02191	0.25459	0.02641	-0.043597	0.10049	-0.078766	-0.075337	0.12643	-0.1641	0.11339	0.23925	-0.061885	0.011276	-0.019866	-0.022617	-0.045214	-0.03156	-0.017429	-0.044293	0.064186	-0.017029	-0.024117	-0.05144	-0.051468	-0.023187	0.081382	-0.038782	-0.019862	-0.13621	-0.016949	-0.055682	0.16331	-0.076127	0.5409	0.30979	-0.016949	0.21416		0.18951	0.84216	0.80558	0.65213	0.62729	0.99069	0.83485	0.46339	0.73335	0.72738	0.40767
Mucoromycota	-0.10297	0.53346	-0.051241	-0.21654	0.26773	0.029312	-0.1519	0.23369	-0.25944	0.34106	0.21906	-0.30202	-0.095819	-0.062622	-0.07113	0.12159	0.070874	-0.026333	-0.090774	0.15528	-0.0080863	-0.068421	-0.038558	-0.062745	0.056865	0.61818	-0.047321	0.044733	-0.2039	-0.027722	-0.069322	0.032803	-0.086528	0.38329	0.57657	-0.052768	0.15573	0.17173		0.76853	0.45496	0.0014355	0.53986	0.34835	0.91945	0.0023431	0.58851	0.52825	0.10798
Zoopagomycota	0.016533	-0.11474	0.13056	0	0	0	0	0	0	0	-0.099073	0.077497	0.016279	-0.027	0.015333	-0.070042	-0.04889	-0.027	0.36686	-0.031088	-0.02638	-0.03736	0.63063	0.065664	-0.035919	0.10434	-0.012603	-0.030769	0.1723	-0.026256	0.33791	-0.030197	-0.076102	-0.085216	-0.097727	-0.026256	-0.050698	-0.026256	-0.038795		0.70289	0.62419	0.69312	0.96693	0.035966	0.78759	0.53435	0.81781	0.43986
Ichthyosporea	0.10365	0.082833	-0.17392	-0.054595	-0.13122	-0.67447	-0.32552	0.24772	-0.25087	-0.08014	-0.14003	-0.00053085	-0.079811	-0.027686	0.40445	0.0332	-0.060422	-0.033368	-0.05553	0.12585	-0.032603	0.20748	-0.098483	-0.098537	-0.044391	0.030298	-0.074249	-0.017831	0.28125	-0.03245	-0.00056266	0.0089104	0.21312	0.063594	0.094299	-0.03245	-0.037517	-0.03245	-0.098294	-0.050268		0.80863	0.74261	0.44981	0.68964	0.7985	0.5137	0.95558	0.96312
Metazoa	-0.29007	0.48195	0.0055666	-0.12578	0.09138	-0.054488	-0.18484	-0.025702	-0.17666	0.13462	0.24883	-0.0074197	0.012279	-0.045634	-0.072971	0.37358	-0.1106	-0.061078	-0.03947	-0.067708	0.073922	0.0064147	0.041703	0.0038542	0.0031318	-0.11137	0.042099	-0.048121	-0.12119	0.021139	0.059026	-0.098879	-0.11695	0.48236	0.45428	-0.059396	0.45753	-0.059396	0.40241	-0.064541	0.031931		0.74879	0.24447	0.7069	0.0010428	0.42748	0.30524	0.93373
Eumetazoa	-0.050054	-0.035779	-0.1058	-0.0030056	0.39016	-0.0096395	0.47621	0.39103	-0.27822	0.11125	0.036162	0.054837	-0.02284	0.7757	-0.065725	-0.080847	0.045533	-0.032973	-0.020533	0.16829	0.13442	-0.073868	-0.069987	0.21237	-0.072926	-0.01401	-0.053009	0.35586	0.083106	-0.063965	-0.095273	0.08086	0.056425	0.025119	0.049387	-0.063965	-0.065499	-0.063965	-0.08071	-0.052006	-0.043288	-0.042212		0.51902	0.57999	0.57804	0.092609	0.73309	0.61436
Bilateria	0.2159	0.0448	-0.02577	0.34785	0.095288	-0.51475	-0.19373	0.253	-0.39118	-0.019753	0.0269	-0.14524	0.32838	-0.089384	-0.011036	0.12888	0.069304	-0.054687	-0.065246	0.13762	-0.1201	0.033355	-0.027366	0.13349	-0.053245	-0.056995	0.26187	-0.10882	-0.068123	-0.026498	0.11189	0.11948	-0.027398	0.049827	-0.077118	-0.10903	0.05887	-0.0015391	-0.1232	-0.0054673	0.099414	0.15258	-0.084886		0.057101	0.016515	0.27133	0.0004595	4.6919e-05
Deuterostomia	0.023187	-0.049566	0.010582	0	0	0	0	0	0	0	-0.011447	-0.13621	-0.050675	-0.02943	0.00053051	-0.073328	0.51658	-0.028266	0.030699	0.060427	-0.027618	-0.039113	0.10284	0.018049	-0.037604	0.1071	0.13718	-0.032213	-0.03652	-0.027488	0.05198	0.46605	-0.096051	-0.019181	-0.12337	-0.027488	-0.062576	-0.027488	0.013336	0.27137	-0.052626	-0.049557	-0.072882	0.24699		0.50751	0.91536	0.25349	0.23806
Chordata	-0.10771	0.27259	-0.21942	-0.3843	0.1206	-0.09524	-0.093425	0.13744	-0.22757	0.21297	0.14189	-0.12987	0.58814	0.09631	0.0024168	0.27576	-0.0017994	-0.053724	-0.067222	0.055916	-0.037918	-0.037813	-0.025615	0.14524	-0.060065	0.1662	0.1587	0.066462	-0.078372	0.022098	-0.13572	-0.046821	0.016859	0.2294	0.28454	-0.095923	0.20265	-0.096473	0.38563	-0.035522	-0.033657	0.41291	0.073256	0.3084	0.087228		0.95992	0.14744	0.68408
Echinodermata	0.10199	-0.010616	0.27384	-0.1184	0.21231	-0.00068182	0.39003	0.2545	-0.20203	0.23435	0.10249	0.016273	-0.031336	-0.0453	-0.04815	-0.010432	-0.057906	0.20148	-0.041621	-0.031289	-0.045115	0.039808	0.092914	-0.102	-0.024738	-0.050058	-0.046832	-0.05262	-0.03974	-0.044902	-0.042093	0.088978	-0.10315	-0.060774	-0.044024	-0.044902	-0.040763	-0.044902	-0.071253	0.081806	-0.085966	-0.10436	0.21908	-0.1443	-0.014015	-0.0066273		0.60092	0.50371
Hemichordata	-0.17811	-0.19983	-0.04446	-0.027444	-0.039132	0.15772	0.21786	-0.12932	0.10195	-0.077335	-0.14853	0.054421	0.00079747	-0.033389	-0.035817	-0.083628	-0.079769	0.064297	0.051389	0.053392	-0.046166	0.056309	-0.0029212	0.050293	0.057841	-0.0020055	0.6611	-0.017629	0.14613	0.021931	0.060769	-0.00301	0.019624	-0.11777	-0.112	-0.045948	-0.031839	-0.045948	-0.083026	-0.030372	-0.0073453	0.13459	-0.044948	0.43837	0.14974	0.18931	-0.068898		0.12801
Protostomia	0.15773	-0.203	0.026791	0.42089	-0.083767	-0.46393	-0.17461	0.065967	-0.15496	-0.41461	-0.32918	-0.11018	-0.026857	-0.098811	-0.10296	-0.10635	-0.081903	-0.0060707	0.014115	-0.19909	-0.10906	0.046843	0.096091	0.017139	-0.051881	-0.12476	0.16989	-0.099176	0.23587	-0.10887	-0.02684	0.03754	0.030769	-0.29425	-0.34388	-0.03943	-0.19763	-0.10887	-0.2096	0.1016	-0.0060978	0.010965	-0.066373	0.5003	0.15465	-0.053621	-0.088008	0.1987
Ecdysozoa	0.096925	-0.1153	-0.16133	-0.016194	0.086134	0.18082	0.25798	-0.096422	-0.040147	0.040144	-0.11528	-0.0041416	0.095914	-0.031698	-0.087329	-0.038668	-0.090629	-0.075996	0.10059	0.17588	0.23304	0.10153	0.1144	-0.096022	-0.10142	-0.092238	-0.00041383	-0.037433	0.15914	-0.07414	-0.1388	0.018062	0.093323	-0.13189	-0.10881	-0.06554	-0.0082016	-0.07414	-0.14389	0.0019635	0.29052	0.10141	0.018965	0.16015	-0.079607	0.00058395	-0.067017	0.23504	0.21524
Nematoda	0.13952	0.13854	-0.018312	-0.20941	0.3703	0.22606	0.43853	0.31287	-0.12101	0.20848	0.3373	-0.017589	0.21008	-0.05365	-0.048817	-0.050603	0.41787	-0.059843	-0.034849	-0.11413	0.069053	0.0030227	-0.01945	0.083186	0.00091058	-0.11479	-0.053355	0.20492	0.13026	-0.058227	-0.10825	0.05072	0.3771	0.054775	0.32268	-0.057038	-0.062918	-0.058227	-0.034287	0.029251	-0.025463	-0.11739	0.25185	-0.095781	-0.049656	0.064635	0.30551	0.0062768	-0.1245
Nematomorpha	-0.016589	-0.019075	0.18676	0.12245	-0.079333	0.24942	-0.055738	-0.068017	0.10815	0.09364	0.057625	-0.11658	-0.047002	-0.019866	-0.022617	0.2246	-0.03156	-0.017429	-0.044293	0.084406	-0.017029	-0.024117	-0.05144	-0.051468	-0.023187	-0.029795	-0.038782	-0.019862	-0.045344	-0.016949	-0.055682	0.57979	-0.076127	0.090052	0.041334	-0.016949	0.095609	-0.016949	0.06785	-0.026256	-0.03245	-0.059396	0.060795	0.0097037	-0.027488	-0.047068	0.26906	-0.045948	-0.10887
Panarthropoda	0.11013	0.0064069	0.10528	0.15225	0.1666	-0.078766	0.33802	0.14437	-0.19064	0.077372	0.070807	-0.070404	0.021955	-0.028307	-0.032228	0.024025	-0.04497	0.73173	0.020519	0.19185	-0.024265	0.27681	0.10376	-0.073338	0.3032	0.075131	0.10058	-0.028302	0.12969	-0.024151	0.012736	-0.044216	-0.10848	-0.054144	-0.025481	-0.024151	-0.044724	-0.024151	-0.037299	-0.037413	-0.046238	-0.057133	-0.046295	-0.035059	-0.039168	-0.042912	0.1717	0.11022	-0.013045
Arthropoda	0.31576	0.046513	-0.00073233	-0.27306	-0.29187	-0.092792	-0.2943	-0.26826	0.27873	-0.62382	-0.13262	-0.27931	-0.056798	-0.054055	-0.03811	0.13244	-0.035072	-0.019593	-0.075972	-0.17723	-0.031295	-0.02318	-0.040677	-0.018982	-0.003552	-0.085951	0.00062768	-0.024928	0.11315	-0.0070964	-0.0049485	-0.074226	0.12487	-0.11054	-0.12784	-0.050301	-0.080869	-0.035721	-0.055192	-0.0085967	0.013101	-0.081969	0.0097537	0.069774	-0.019636	-0.1241	-0.053753	0.0069733	0.35164
Tardigrada	-0.20734	-0.11578	-0.17874	0	0	0	0	0	0	0	-0.12617	0.043921	-0.022905	-0.019866	-0.022617	-0.045214	-0.03156	-0.017429	-0.044293	-0.10423	-0.017029	-0.024117	-0.05144	0.089844	-0.023187	-0.069588	0.67909	-0.019862	0.10392	-0.016949	-0.055682	-0.026775	0.0075591	-0.069245	-0.080935	-0.016949	0.0062822	-0.016949	-0.034165	-0.026256	-0.03245	0.13063	0.030236	0.41734	0.20625	0.25791	-0.044902	0.86164	0.18955
Kinorhyncha	0.15787	0.024389	0.083154	0.21185	-0.02586	-0.51635	-0.17787	0.1974	-0.19218	-0.21561	-0.08197	-0.081149	-0.022475	-0.021764	0.047306	-0.061276	-0.043957	-0.024275	0.15815	-0.10291	-0.023719	-0.03359	-0.00091684	0.079245	-0.032294	-0.051616	0.020263	-0.027665	0.029064	-0.023607	-0.075785	0.048755	0.069977	-0.080849	-0.084202	-0.023607	-0.061102	-0.023607	-0.050178	0.028906	0.1197	0.04077	0.063196	0.4081	0.010085	-0.099347	-0.048299	-0.030852	0.5661
Priapulida	0.016341	-0.087576	0.27991	0	0	0	0	0	0	0	-0.07257	0.087834	-0.066747	-0.028211	-0.032118	-0.064208	-0.044818	-0.024751	-0.0629	-0.088268	-0.024183	-0.034248	0.55202	-0.073089	0.54539	0.089618	0.21296	-0.028206	0.19449	-0.024069	0.42352	-0.054768	-0.045614	-0.069999	-0.063229	-0.024069	-0.068014	-0.024069	0.03209	0.64745	-0.046081	-0.037046	-0.090836	-0.054149	0.21389	-0.075743	0.064495	-0.025383	0.043998
Chaetognatha	-0.19751	-0.10803	-0.091493	0	0	0	0	0	0	0	-0.086256	0.046351	-0.046528	-0.019866	-0.022617	-0.045214	-0.03156	0.011287	0.16522	-0.14381	-0.012288	-0.024117	-0.05144	-0.051468	-0.023187	-0.083045	-0.038782	-0.019862	-0.0066993	-0.016949	-0.055682	-0.04904	-0.069545	-0.073631	-0.077304	1	-0.045764	-0.016949	-0.052768	-0.026256	-0.03245	-0.059396	-0.063965	-0.10903	-0.027488	-0.095923	-0.044902	-0.045948	-0.03943
Lophotrochozoa	0.27635	-0.031088	0.27642	0.34736	0.010702	-0.48277	-0.17073	0.21757	-0.23487	-0.20869	-0.11521	-0.12583	-0.061055	-0.061679	-0.068069	-0.12334	-0.0091265	-0.051254	-0.065995	-0.029834	-0.062023	0.017089	0.10261	0.0090129	-0.014346	-0.037795	0.022156	-0.064411	0.10981	-0.039431	0.19123	0.049898	0.020629	-0.13683	-0.1188	-0.061387	-0.12415	-0.061732	-0.1183	0.26225	0.076072	0.030705	-0.0089439	0.56936	0.1149	-0.099339	-0.0081559	-0.0035144	0.64599
Acanthocephala	0.061487	0.0056162	0.1113	0.16928	0.16849	-0.078766	0.15711	0.076143	-0.19113	0.20684	0.045565	0.028388	-0.03257	-0.019866	-0.022617	-0.045214	0.15254	-0.017429	-0.044293	0.07533	-0.017029	-0.024117	-0.05144	-0.051468	-0.023187	0.050823	0.17619	-0.019862	-0.054027	-0.016949	0.0078269	0.012696	0.024116	-0.031894	-0.053289	-0.016949	0.017001	-0.016949	-0.057902	-0.026256	-0.03245	-0.059396	-0.035756	-0.06112	-0.027488	-0.05179	0.097079	-0.013973	-0.10887
Annelida	0.22729	-0.0986	0.34557	-0.010911	-0.25165	-0.3132	-0.34298	-0.1259	0.12037	-0.59152	-0.19106	-0.39651	-0.01863	-0.056627	-0.066986	-0.10905	-0.056083	-0.037542	-0.091807	-0.20675	-0.019504	-0.033877	-0.022905	0.03067	-0.038643	-0.080553	-0.064362	-0.05801	0.0070714	-0.042513	0.11764	0.013446	-0.028231	-0.168	-0.1753	-0.052392	-0.11221	-0.052547	-0.12234	0.094746	0.050513	0.035624	-0.022911	0.25369	0.038266	-0.15069	-0.023431	-0.081969	0.44047
Bryozoa	0.11613	-0.084214	-0.053685	0.060239	-0.01656	0.10869	0.10571	-0.07448	0.010732	-0.030452	-0.074601	0.014419	0.087381	-0.02889	0.081377	-0.093876	-0.1044	-0.021442	-0.037961	0.062022	-0.056333	0.0097594	0.13894	0.0010615	0.045749	-0.0050893	0.027505	-0.059827	0.13742	-0.056068	-0.11679	0.0733	0.14517	-0.064967	0.046957	-0.056068	-0.090714	-0.056068	-0.11318	-0.066224	0.089177	-0.013669	-0.049149	0.048446	-0.075688	-0.064789	0.05253	0.068005	0.11773
Gastrotricha	0.1979	0.11599	0.057302	0.1267	0.020036	-0.078766	-0.027363	0.06486	-0.066704	0.29568	0.18301	0.070178	0.11995	-0.020136	-0.022925	-0.045829	-0.031989	-0.017666	-0.040349	-0.099146	-0.017261	-0.024445	-0.051996	-0.052109	-0.023502	-0.052875	-0.03931	-0.020133	-0.057334	-0.01718	-0.05635	0.037731	-0.077058	-0.031319	-0.082007	-0.01718	-0.048409	-0.01718	-0.0586	-0.026614	-0.032891	-0.060204	-0.064558	-0.0079462	-0.027862	-0.09777	-0.045513	-0.046506	-0.10987
Mollusca	0.29223	-0.0061999	0.37061	0.25518	0.045584	-0.32885	-0.10438	0.21794	-0.21322	-0.19928	-0.096505	-0.103	-0.16645	-0.11858	-0.01246	-0.063674	0.14884	-0.082896	-0.09041	0.062216	0.079473	0.048406	0.060683	0.088872	-0.031615	0.013275	0.034709	0.096686	0.23816	-0.11153	0.13236	0.22685	0.32456	0.017625	-0.0063287	-0.10528	-0.076257	0.10806	-0.069244	0.31839	0.24801	-0.10219	0.0091722	0.21317	0.18345	-0.09429	0.041536	-0.077059	0.33681
Nemertea	0.13553	0.020013	0.19791	0.053206	-0.070084	0.16222	-0.080983	-0.049476	0.072311	-0.0078509	0.057634	-0.15738	-0.0068436	-0.032095	-0.041959	-0.032073	-0.064903	-0.035716	-0.03866	-0.027078	-0.035	0.031635	-0.10157	0.057024	-0.047683	-0.048628	-0.075463	-0.027911	0.23238	0.037877	0.041029	0.013263	-0.067953	-0.084817	-0.11336	-0.030356	-0.047097	-0.034856	-0.083314	-0.050212	-0.021831	-0.022212	-0.070175	-0.065429	-0.053734	0.015207	-0.013354	-0.035582	0.16319
Phoronida	0.17875	0.047979	0.10955	0.21185	-0.02586	-0.51635	-0.17787	0.1974	-0.19218	-0.21561	-0.077955	-0.095964	-0.049787	-0.021177	-0.02411	-0.047304	-0.033643	-0.01858	-0.045798	-0.13463	-0.018153	-0.025709	-0.054836	-0.052383	-0.024717	-0.058511	-0.041342	-0.021174	0.029164	-0.018068	-0.058426	0.064508	0.083849	-0.063706	-0.074445	-0.018068	-0.051056	-0.018068	-0.03801	-0.02799	0.13915	0.059904	0.070492	0.44417	-0.029303	-0.083963	-0.046825	-0.048981	0.61134
Platyhelminthes	0.23711	0.00055425	-0.14911	0.0043269	-0.076136	-0.25468	-0.19563	0.12042	-0.13032	-0.070023	-0.1062	-0.1307	0.15136	-0.0491	0.26228	0.0089526	-0.12291	-0.075667	0.16536	0.15016	-0.073991	0.26819	0.12161	-0.052316	0.033556	-0.02916	0.12814	-0.056616	0.35691	-0.073654	-0.1086	-0.079445	0.11294	-0.088827	-0.10668	-0.071072	-0.11719	-0.073654	-0.15718	0.056777	0.4565	-0.00084047	-0.10373	0.18325	-0.070016	0.20311	-0.081237	0.10858	0.3251
Sipuncula	0.22509	0.11867	0.0013607	0.18773	0.099627	-0.10891	0.14147	0.1287	-0.15305	0.30171	0.19985	0.073447	0.14696	-0.027176	-0.030941	0.0012045	-0.043174	-0.023843	-0.060593	-0.0082978	-0.023296	-0.032992	-0.07037	-0.070409	0.20799	-0.053839	0.058046	-0.027172	0.00062784	-0.023187	-0.01053	0.04293	-0.10414	-0.040773	-0.089288	-0.023187	-0.048751	-0.023187	-0.064516	-0.035919	-0.044391	-0.061648	-0.072926	-0.003326	-0.037604	-0.088677	-0.024738	0.0032421	-0.10275
Xenacoelomorpha	0.16171	-0.061769	-0.0028686	0.047021	-0.0048479	0.12607	0.17531	-0.089327	0.030773	0.20166	0.040072	-0.10077	0.071768	-0.063129	-0.073033	-0.10956	0.38144	-0.064509	0.049151	0.19879	0.079057	0.10205	0.14249	-0.1174	0.16257	0.08304	-0.0098343	-0.073558	-0.041294	0.022901	0.12941	0.42362	-0.058259	-0.069065	-0.1573	-0.061444	-0.057763	-0.062769	-0.05924	0.035508	0.071502	-0.064395	-0.13197	0.16697	0.65152	0.0071267	-0.050827	0.056728	0.012896
Cnidaria	-0.019358	-0.19794	-0.013485	0.26772	0.19939	6.3284e-05	0.37071	0.16738	-0.25357	0.025863	-0.17808	0.044591	-0.072143	0.73959	-0.0010359	-0.065792	-0.012084	0.093586	-0.062907	0.36608	-0.080449	0.24311	0.011147	-0.0077092	-0.011587	0.10788	0.022657	0.031603	0.099819	-0.073048	0.058635	0.077262	0.075942	-0.066644	-0.13398	-0.10874	-0.12887	-0.11342	-0.2076	-0.054081	0.2949	-0.10327	0.65719	0.020235	-0.061383	0.01128	0.11643	0.095272	-0.04568
Ctenophora	0.031999	-0.10207	0.23628	0	0	0	0	0	0	0	-0.11639	0.066503	-0.039	-0.019866	-0.022617	0.02244	-0.03156	-0.017429	0.17015	0.026794	-0.017029	-0.024117	-0.05144	-0.051468	-0.023187	-0.02159	-0.038782	-0.019862	0.00049506	-0.016949	0.085174	-0.010509	-0.076127	-0.065732	-0.07327	-0.016949	0.024071	-0.016949	-0.042136	-0.026256	-0.03245	0.024746	0.092451	-0.03854	-0.027488	0.039796	-0.044902	-0.045948	0.023269
Porifera	0.18211	-0.14198	0.1795	0.07844	0.13162	-0.24611	0.23542	0.20922	-0.21738	-0.12583	-0.10235	0.06348	0.20534	-0.067829	-0.07927	-0.11998	-0.11105	-0.013588	0.0074579	0.10127	-0.069523	0.15906	-0.027488	0.042536	-0.018211	0.019977	0.20985	-0.081133	-0.0406	0.035512	0.21787	-0.080935	-0.14326	-0.16898	-0.17366	-0.061133	-0.10875	-0.069233	-0.17968	-0.0055111	0.046859	-0.039821	0.079123	0.15085	-0.10423	0.11378	0.48037	0.074027	0.11083
Rotosphaerida	0.066638	-0.055835	0.061751	-0.15855	-0.3724	0.14003	-0.18357	-0.3535	0.41611	-0.13617	-0.074849	-0.032184	-0.046472	-0.027417	-0.031214	-0.0624	-0.043556	-0.024054	-0.060754	0.013397	-0.023502	-0.033284	-0.070993	-0.070375	-0.032	-0.048681	-0.053523	-0.027412	0.12446	-0.023392	-0.076354	0.036251	0.056186	-0.06313	-0.049849	-0.023392	-0.049455	-0.023392	-0.019918	-0.036236	-0.044784	-0.024915	-0.073918	-0.081265	-0.037936	0.012732	0.25135	0.00070743	0.087608
Rhodophyta	0.26026	-0.045975	0.077229	0.4384	0.083651	-0.46127	-0.040825	0.15789	-0.30796	-0.13204	-0.10587	-0.010283	0.078925	-0.087953	-0.06215	-0.0523	-0.13685	0.012485	0.099061	0.11185	0.50015	0.12158	0.077759	0.12541	0.016587	-0.079708	0.2298	-0.095545	0.15233	-0.081531	0.049492	-0.090246	-0.035402	-0.2044	-0.27659	-0.073392	-0.0081272	-0.081531	-0.16107	0.1787	0.063133	-0.03011	-0.027525	0.12583	-0.011836	-0.030772	-0.099052	0.077811	0.31048
Alveolata	0.17442	0.019806	-0.15487	0.1296	0.033402	0.03949	0.012034	0.042654	-0.067821	0.18532	0.024929	-0.10554	-0.026802	0.47846	-0.073507	-0.10957	-0.023798	-0.021761	-0.0046186	0.44587	-0.073833	-0.037657	0.016679	-0.047719	0.037203	0.20896	0.017921	-0.072073	-0.16075	-0.014606	-0.11647	-0.064379	-0.096459	-0.032086	0.069181	-0.071673	-0.10003	0.001183	0.06752	-0.024685	-0.041172	-0.12164	0.29363	0.25253	-0.026728	0.020021	-0.085414	0.0026851	-0.088296
Apicomplexa	0.15096	-0.052515	0.14987	-0.3468	-0.2265	0.099054	-0.24497	-0.2483	0.33023	-0.47103	-0.017638	-0.47142	-0.029894	-0.037171	-0.043584	-0.07618	0.099784	-0.027913	-0.067241	-0.083183	0.035253	-0.046122	-0.078181	-0.029857	-0.029214	-0.12046	-0.05469	0.013171	-0.17006	-0.034643	-0.056418	-0.10372	0.044206	-0.060086	0.026121	-0.034643	-0.070509	-0.034643	-0.073623	-0.0474	-0.058458	-0.063808	-0.025504	-0.059229	-0.054561	-0.11969	-0.079199	-0.062089	-0.15061
Ciliophora	0.31851	-0.0061569	0.11181	0.070014	0.008094	0.20118	0.34043	-0.11389	-0.051101	0.12859	0.068593	-0.16782	0.012924	-0.11817	-0.082822	-0.1134	-0.10825	0.19419	-0.037762	0.57104	0.041047	0.02658	0.32653	-0.047841	0.2823	0.43409	0.024245	-0.0031847	-0.065075	0.0064732	0.11956	-0.0034066	0.12953	-0.096132	0.069654	-0.13042	-0.082832	-0.0005768	0.20036	-0.030248	-0.018759	-0.090919	-0.1244	0.10258	-0.077979	0.037638	0.15667	0.02017	-0.18512
Colpodellida	0.13825	-0.019096	0.14099	0.10666	-0.057501	0.11628	-0.056906	-0.021954	0.029745	0.15676	0.039949	-0.081758	-0.014608	-0.053639	-0.050356	0.13842	-0.086608	-0.047748	0.11827	0.082647	-0.046719	-0.066183	0.11196	-0.083281	-0.06363	-0.048581	-0.095388	-0.054508	0.031597	-0.046513	-0.10378	0.43872	-0.04979	0.0076673	-0.059069	-0.043619	0.038989	-0.046513	-0.0066761	0.099919	0.082595	-0.06752	-0.00039801	0.032421	-0.068245	-0.067793	0.28771	-0.082738	0.0015609
Colponemida	0.078705	0.020129	-0.11609	0.13701	0.13093	-0.065342	0.32028	0.11051	-0.15078	0.064318	0.066396	0.027918	0.079626	-0.021701	-0.024707	0.080109	-0.034475	-0.019039	-0.047447	0.14587	-0.018602	-0.026345	-0.056192	-0.054581	0.46695	-0.025148	0.1858	-0.021697	0.099442	-0.018515	0.075215	0.015423	-0.082187	-0.035586	-0.043996	-0.018515	-0.016936	-0.018515	-0.032797	-0.028682	-0.035447	-0.024618	-0.039387	-0.0059576	-0.030027	-0.015921	0.026296	0.085554	-0.019454
Dinophyceae	0.21215	-0.21512	0.3867	-0.042021	-0.31763	-0.20024	-0.34923	-0.26981	0.19267	-0.67214	-0.27291	-0.39013	0.10351	0.03519	-0.016472	-0.080943	-0.12883	0.03724	0.016067	0.11192	0.16188	0.050528	0.013928	0.18487	-0.019593	0.096342	-0.033123	-0.083752	-0.042062	0.0044271	0.15706	-0.071029	0.083861	-0.1964	-0.21357	-0.12211	-0.076649	-0.043293	-0.11167	0.00045541	0.046874	-0.1206	-0.034509	0.082104	-0.1078	0.049914	-0.075498	-0.019698	0.090082
Perkinsozoa	0.10496	-0.066094	0.2881	0.21699	-0.17811	0.13252	-0.14206	-0.13164	0.1701	0.064124	0.029221	-0.020681	-0.019257	-0.051821	-0.054092	0.10863	-0.082326	-0.045465	-0.03172	0.081537	-0.044422	-0.059041	-0.025262	-0.078227	-0.060483	8.5838e-05	0.080143	-0.051812	0.0091336	0.27274	-0.045057	0.42199	-0.11787	-0.027119	-0.088697	-0.044213	0.10222	-0.044213	-0.046896	-0.068491	-0.084646	-0.07369	-0.035821	-0.050309	-0.071704	-0.066198	0.12074	-0.048497	-0.092275
Rhizaria	0.26197	0.022791	0.18953	-0.0098679	0.29905	-0.0099827	0.28917	0.31137	-0.26476	0.02082	0.13404	-0.10926	-0.036879	-0.11518	-0.042934	0.016587	0.27696	-0.027704	0.014789	0.40242	0.50368	0.012774	0.13751	-0.15463	0.066608	0.048477	0.11367	-0.11658	0.05386	0.050617	-0.0001079	0.19561	0.049925	0.038328	-0.026097	-0.11475	0.13364	0.042497	-0.084538	0.020026	0.21435	-0.060513	0.050682	-0.039841	0.10077	-0.028521	0.26061	-0.026977	-0.024143
Cercozoa	-0.17875	0.18638	0.19411	-0.38848	-0.27065	-0.0059533	-0.48367	-0.29953	0.22027	-0.2946	0.13868	-0.29882	0.019789	-0.095447	0.11959	0.38535	-0.093561	0.019803	-0.042047	-0.10729	-0.011506	-0.063786	0.024128	0.072968	0.018876	-0.077739	0.23382	-0.031843	-0.070967	0.059119	0.13507	-0.12421	-0.044368	0.27036	0.082178	-0.096228	0.41523	-0.097846	0.03025	0.0081667	-0.036129	0.40653	-0.1246	0.15324	0.031932	0.20345	-0.10812	0.35424	-0.13357
Endomyxa	0.05821	0.082464	0.051678	-0.04449	0.057737	0.23952	0.15052	-0.08608	-0.045364	0.06534	0.21828	-0.19461	-0.064315	-0.058955	-0.089051	0.027224	0.13615	-0.019824	-0.053162	0.29594	-0.074277	-0.079573	0.16771	0.04359	0.0063632	-0.005714	-0.10306	0.29335	0.086182	-0.073928	0.026457	0.55533	0.020554	0.2856	0.22642	-0.073928	0.067249	0.31637	0.11726	-0.04987	0.034479	-0.088606	0.024345	0.033032	0.18213	-0.077109	0.024252	-0.068481	-0.12251
Imbricatea	0.06641	-0.13528	0.12237	0.17612	-0.18947	0.34157	0.19347	-0.29709	0.27618	-0.086996	0.0045356	-0.03672	0.15732	-0.071204	-0.090186	-0.065664	0.16364	-0.076036	-0.086296	0.22053	0.10721	-0.10394	-0.054453	-0.046233	0.093379	0.082403	-0.050851	-0.083297	-0.18679	0.14489	0.35752	0.079468	0.35269	-0.08571	-0.070158	-0.072296	-0.022597	-0.073989	-0.09245	-0.077288	-0.12732	-0.042453	-0.12411	0.076402	0.20218	0.031442	-0.12739	0.065019	-0.11205
Acantharea	0.15012	-0.1398	0.27618	0.097207	-0.14695	0.24435	0.11131	-0.23347	0.15272	-0.064471	-0.058506	-0.049346	-0.05454	-0.079391	-0.088454	0.10757	0.034089	0.076204	-0.057844	0.24474	0.11182	-0.048584	0.14219	-0.040151	-0.054451	0.057476	-0.035154	-0.095301	-0.061591	0.093661	-0.024559	0.27344	0.35661	-0.068989	-0.11264	-0.078616	0.073368	-0.081323	-0.095	0.072704	-0.002781	-0.066985	-0.055994	-0.0075928	0.11035	0.061575	0.14194	-0.10832	-0.027396
Foraminifera	0.25611	0.098705	0.28696	-0.13532	0.22577	0.24921	0.26841	0.19587	-0.097355	0.21029	0.30596	-0.26821	-0.10848	-0.079407	-0.070777	-0.056759	0.32658	0.11096	-0.024502	0.29568	-0.021071	-0.0093858	0.1085	-0.12212	0.18963	0.031457	0.01383	-0.006023	0.0012155	-0.043798	0.10564	0.10664	0.00027535	0.030101	0.037138	-0.07853	-0.084105	-0.078856	0.031773	-0.056734	-0.091011	-0.11788	-0.01159	-0.0090438	0.21045	-0.048852	0.15589	-0.061253	-0.038501
Polycystinea	0.42972	-0.027965	0.41504	0.26497	0.17964	-0.033462	0.19884	0.14546	-0.23248	0.27466	0.097099	-0.11251	-0.0057161	-0.13573	-0.12439	-0.11964	0.094476	0.17773	-0.024242	0.27353	0.042476	0.18471	0.16977	-0.016121	0.031385	0.028507	-0.027456	-0.045004	0.14397	0.01554	0.16217	0.21359	0.030697	-0.11468	-0.1513	-0.13766	-0.063251	-0.061567	-0.17026	-0.013936	0.14019	-0.12376	-0.10968	0.057958	0.0060633	-0.12201	0.1923	-0.032716	-0.01857
Sticholonchida	0.1327	0.067925	0.18561	0	0	0	0	0	0	0	0.11185	-0.040564	0.0036768	-0.037011	-0.042137	0.041363	0.13071	0.12175	-0.065473	0.11617	-0.031727	0.018498	-0.059744	0.040971	-0.043198	0.055696	-0.072253	-0.037005	-0.14564	-0.031577	0.15867	-0.0942	-0.038641	0.063246	0.04057	-0.031577	-0.022428	-0.031577	0.096149	-0.048917	-0.060455	-0.11066	-0.068581	0.03294	-0.051212	-0.067559	-0.046105	-0.068691	-0.1389
Stramenopiles	-0.60726	-0.51613	-0.44056	0.29034	-0.48683	0.26642	-0.15333	-0.55905	0.55892	-0.3086	-0.45779	0.19986	-0.081262	-0.037759	-0.04146	-0.26188	-0.15523	-0.054266	0.18284	-0.29798	-0.0045292	-0.019783	-0.066386	-0.059182	-0.0694	-0.21948	-0.02783	-0.071587	-0.016059	-0.078239	-0.11619	-0.16438	-0.16994	-0.35477	-0.29589	0.22893	-0.20315	-0.10245	-0.23182	-0.0083763	-0.1336	-0.23961	-0.14032	-0.24127	-0.071039	-0.29679	-0.22955	-0.024575	0.016818
Bigyra	0.021256	-0.015534	0.028638	-0.012907	0.010901	-0.4205	0.089685	0.10947	-0.2638	-0.18072	-0.021191	-0.010876	-0.058151	-0.082502	0.30779	0.016378	-0.14637	0.032648	-0.021419	0.1963	-0.078734	0.0509	0.19112	0.35766	0.25605	0.023618	0.16842	0.64658	0.60147	-0.078606	0.19869	0.15592	0.22801	0.069523	0.20084	-0.026427	-0.12731	-0.078606	-0.060345	0.1374	0.18094	-0.036234	0.1459	-0.034822	-0.033139	-0.003018	-0.082731	0.027302	-0.025604
Developea	0.011384	-0.082556	0.067101	0.30673	0.11884	-0.2714	0.12686	0.072972	-0.25567	-0.058347	-0.083988	-0.015449	-0.044719	-0.051392	-0.034873	0.0059918	-0.028647	-0.043588	0.032278	-0.020023	-0.044893	-0.060273	0.083887	0.22614	0.17555	-0.025967	0.090572	-0.052908	0.059323	-0.045148	0.20845	-0.068189	0.10148	-0.12158	-0.13784	0.055357	-0.02339	-0.045148	-0.11354	-0.053038	-0.086436	-0.061828	-0.1222	-0.0099844	-0.060734	-0.062869	4.0479e-05	-0.006909	0.086063
Hyphochytriomycetes	-0.12535	-0.10584	0.068856	0.11819	-0.10195	0.14003	-0.02423	-0.19003	0.16859	-0.13777	-0.077976	0.020311	-0.023606	-0.019866	-0.022617	-0.045214	-0.03156	-0.017429	-0.044293	-0.0060691	-0.017029	-0.024117	-0.05144	-0.051468	-0.023187	-0.054669	-0.038782	-0.019862	-0.036291	-0.016949	-0.021364	-0.044249	-0.076127	-0.067825	-0.073465	-0.016949	-0.012827	-0.016949	-0.034855	-0.026256	-0.03245	-0.018396	-0.0029914	-0.080096	-0.027488	-0.072328	-0.044902	0.0058865	-0.076674
Bacillariophyta	-0.64175	-0.47819	-0.40956	0.21677	-0.55882	0.28275	-0.20452	-0.61951	0.6344	-0.33341	-0.44736	0.21094	-0.12149	-0.077718	-0.051389	-0.20997	-0.15199	-0.053218	0.10383	-0.37338	-0.044105	-0.062928	-0.12047	-0.14064	-0.074618	-0.21473	-0.071122	-0.071671	-0.033414	-0.038846	-0.13519	-0.14839	-0.19495	-0.32111	-0.29711	0.3073	-0.1656	-0.083141	-0.18916	-0.056749	-0.12811	-0.21884	-0.18221	-0.28076	-0.076461	-0.289	-0.18305	-0.049318	0.0062065
Bolidophyceae	-0.27722	-0.21048	-0.15918	0.15324	-0.074371	-0.15802	-0.046878	-0.020405	-0.0027982	-0.25448	-0.16742	0.066767	0.052749	-0.040801	-0.052737	-0.070744	-0.073589	-0.018103	0.33216	-0.15826	-0.035987	-0.056234	-0.034802	-0.048088	0.00055767	-0.12633	0.18781	-0.046314	-0.016712	-0.039521	-0.098627	-0.11343	-0.14256	-0.14608	-0.1689	0.75858	-0.079545	-0.039521	-0.112	0.0036409	-0.075663	-0.088432	-0.10257	-0.039797	-0.023533	0.0079575	-0.095635	0.092742	0.0046195
Chrysophyceae	-0.20991	-0.26516	-0.12101	-0.10562	0.12231	0.25717	0.27363	-0.014063	0.14399	-0.14538	-0.11204	0.090418	0.035301	-0.097476	-0.089917	-0.11251	0.22561	0.074136	0.067588	-0.16071	-0.093212	-0.060211	0.099297	0.10508	0.18655	-0.060571	0.21072	-0.10519	0.015918	0.35691	0.036043	-0.10126	-0.0032306	-0.17358	-0.014967	0.11766	-0.043652	-0.093754	-0.12594	-0.078368	-0.17949	-0.010366	-0.028177	-0.044839	-0.080419	-0.097581	-0.13984	0.12968	-0.01041
Dictyochophyceae	0.14036	-0.028519	0.10158	0.26531	-0.030497	-0.15368	0.050059	-0.034577	-0.05815	-0.018992	0.085532	0.059593	0.16933	-0.071564	0.076043	-0.11096	-0.023218	-0.077489	0.48924	0.17018	0.2567	-0.10668	0.17731	0.48347	-0.025394	0.047766	0.19071	0.20255	0.24955	0.20509	0.0073048	0.207	0.012108	-0.02773	-0.031854	-0.064497	0.059686	0.07692	-0.074751	0.32075	-0.13435	-0.04506	0.04344	-0.011364	0.16539	-0.026232	-0.085125	0.060054	0.036536
Eustigmatophyceae	-0.35857	-0.20541	-0.14222	-0.15855	-0.3724	0.14003	-0.18357	-0.3535	0.41611	-0.13617	-0.17323	0.068959	-0.042859	-0.037351	-0.042524	-0.08501	-0.059338	-0.024275	0.23035	-0.25459	-0.030616	-0.045344	-0.088845	-0.089003	-0.043595	-0.15778	-0.072917	-0.037345	-0.04661	-0.031867	-0.096422	-0.086233	-0.11943	-0.13463	-0.13739	0.26896	-0.06211	-0.031867	-0.094121	-0.049366	-0.061011	-0.11168	-0.081109	-0.20178	-0.051682	-0.17443	-0.084424	-0.074213	-0.11347
PX clade	-0.50179	-0.20277	-0.16774	0.394	-0.19505	-0.070735	0.086225	-0.1865	0.15814	-0.24075	-0.35527	0.21621	-0.014109	0.31656	-0.081038	-0.25802	-0.22044	-0.056233	0.11614	-0.23961	0.19435	-0.051893	-0.085415	0.048342	-0.10691	-0.22702	0.029498	-0.13765	-0.1185	-0.032594	0.022797	-0.20874	-0.32303	-0.13785	-0.0030893	0.096389	-0.15995	-0.13032	0.034201	0.12526	-0.12502	0.26475	0.31081	-0.1998	-0.045588	0.10492	0.16335	-0.010244	0.036457
Raphidophyceae	-0.21913	-0.13647	-0.17399	0.10684	-0.4503	0.20012	-0.203	-0.47657	0.53206	-0.25271	-0.14792	0.091579	-0.054639	0.99029	-0.025915	-0.054051	-0.037728	-0.020392	-0.038774	0.21851	-0.020284	-0.027945	-0.023857	-0.053346	-0.027718	0.11833	-0.006102	-0.023745	-0.11621	-0.020262	-0.03155	-0.081293	-0.085772	0.001762	-0.096549	-0.0045616	-0.053717	-0.020262	-0.064953	0.037672	-0.038792	-0.060255	0.76678	-0.10415	0.0057575	0.074536	-0.040568	-0.0038716	-0.092911
Synurophyceae	-0.28451	-0.28427	-0.22683	0.1898	-0.31068	0.088089	0.059258	-0.38771	0.34469	-0.13241	-0.15887	0.20922	0.12627	-0.091628	-0.07149	-0.10784	-0.16146	-0.041288	0.027255	-0.083467	0.41862	0.020457	-0.18019	0.19375	-0.036632	-0.24029	0.2254	0.27731	0.2925	0.21196	-0.21327	0.080238	-0.1085	-0.20974	-0.21634	0.092586	0.038717	-0.10105	-0.19048	-0.1294	-0.11538	-0.0023771	0.099635	0.055179	-0.030662	0.094788	-0.16075	0.34427	0.080929
Oomycota	-0.22509	-0.29575	0.066254	0.26519	-0.39487	-0.18001	-0.37253	-0.23508	0.23107	-0.4247	-0.30731	0.070094	-0.12035	-0.090914	0.21276	-0.16793	-0.17804	-0.015886	0.21343	-0.15692	-0.09418	-0.078362	0.26483	-0.0030098	0.28624	-0.030485	0.24285	-0.088997	0.24623	0.034005	0.077271	-0.13964	0.048418	-0.22094	-0.16384	0.30932	-0.17877	-0.095615	-0.20145	0.1767	-0.0092441	-0.16735	-0.24651	-0.16425	-0.033985	-0.22618	-0.12316	0.0093234	0.23811
Pelagophyceae	-0.44167	-0.26898	-0.28142	0.044954	-0.4531	0.20272	-0.1756	-0.48521	0.53273	-0.22392	-0.23532	0.12149	-0.082862	-0.055586	-0.012985	-0.12367	-0.086061	-0.026725	0.29855	-0.27458	0.066944	-0.051964	-0.081455	-0.066292	-0.050962	-0.20276	-0.070431	-0.047237	-0.026418	-0.049326	-0.13266	-0.11691	-0.17399	-0.18848	-0.20143	0.80053	-0.08483	-0.049326	-0.14282	-0.032098	-0.041075	-0.13876	-0.12197	-0.26326	-0.061748	-0.22387	-0.10823	-0.10423	-0.082646
Pinguiophyceae	-0.17642	-0.18196	0.13964	-0.01557	-0.32438	0.22124	-0.093317	-0.37762	0.42199	-0.2202	-0.14233	0.065157	-0.070395	-0.037252	-0.042412	0.0035826	-0.059182	-0.02935	0.027363	-0.042008	-0.031383	-0.045224	-0.093781	0.029441	-0.04348	0.0029799	-0.072724	-0.037246	0.10119	0.66211	0.014772	0.064832	-0.066087	-0.10963	-0.095007	0.086262	0.12664	-0.031783	-0.069324	-0.049236	-0.06085	-0.027944	-0.071666	-0.129	-0.051546	-0.082128	-0.084201	-0.0025795	-0.15841
Pirsoniales	-0.018901	-0.046912	-0.043838	0.21185	-0.02586	-0.51635	-0.17787	0.1974	-0.19218	-0.21561	-0.14245	-0.036384	-0.050664	-0.028789	-0.032777	-0.065524	-0.045737	-0.025258	-0.056574	-0.16769	-0.024679	-0.03495	-0.074306	0.027654	-0.033602	-0.089156	0.46268	-0.028785	0.095753	-0.024563	-0.080544	0.027486	0.065051	-0.093254	-0.10933	-0.024563	-0.03002	-0.024563	-0.050335	-0.03805	0.075397	0.1381	0.072696	0.61643	0.12911	0.12915	-0.065072	0.58954	0.57004
Viridiplantae	0.2889	0.05356	0.17015	0.036913	0.05822	0.088028	0.23551	0.11054	-0.072597	0.24825	0.21838	-0.073361	-0.012429	-0.075184	-0.079401	-0.078782	-0.0047917	0.013077	-0.054184	0.21727	-0.069412	-0.063755	0.028521	-0.0011192	0.13227	-0.093604	0.018892	0.10526	-0.074501	-0.017957	0.022245	0.10432	0.076904	-0.038093	0.085914	-0.065936	-0.11049	-0.0691	-0.090524	0.045366	-0.1116	-0.12971	0.10581	0.16202	0.080373	-0.024735	0.50374	-0.095112	-0.1412
Chlorophyta	0.46819	0.30869	0.053493	-0.22652	0.56417	0.083144	0.51538	0.52122	-0.32133	0.46522	0.43396	0.57007	-0.030252	-0.060914	0.020746	-0.069534	0.011907	-0.025761	-0.07591	-0.1089	-0.021408	-0.059844	-0.077522	-0.016904	-0.018567	-0.064149	-0.079243	0.069054	-0.15174	-0.019265	-0.1056	-0.059015	0.00068322	0.071845	0.15109	-0.048849	-0.053237	0.1436	0.035804	-0.035517	-0.039962	-0.057368	0.062281	-0.15038	-0.058327	-0.053049	0.29117	-0.093061	-0.2228
Streptophyta	-0.33825	0.35397	-0.043036	-0.19223	0.18122	-0.048174	0.061233	0.17873	-0.21535	0.18388	0.20624	-0.00049435	-0.047479	0.13162	0.045344	0.30487	0.29524	-0.0007624	-0.038385	-0.01527	-0.046472	0.28759	-0.021442	0.043932	-0.067169	0.021351	-0.035316	0.0039514	-0.039742	0.091379	-0.054858	0.12505	0.12747	0.43509	0.47519	-0.077428	0.29339	-0.069904	0.32764	-0.0018354	0.089647	0.5611	0.17711	-0.092039	0.1266	0.36137	0.18821	-0.085893	-0.12685
[truncated: 59 more columns]

## Sheet: SupplementrayData6
Supplementary Data 6: Contaminant taxa identified in controls (SSU+LSU). Listed are all taxa identified in Air controls (CtrlAir), PFMD samples (CtrlPFT), and extraction blank controls (EBCs). These taxa were removed from samples and downstream analyses.
Taxon	23015_U1534C_1H_CtrlAir	23016_U1534C_CtrlPFT	23025_U1534C_4H_CtrlAir	23029_U1534C_10H_CtrlAir	23086_U1536B_Ctrl_PFT	23087_U1536B_1H_CtrlAir	23244_U1536B_12H_CtrlAir	23168_U1538C_10H_CtrlAir	23167_U1538C_CtrlPFT	24798_EBC	24800_EBC	24801_EBC	24802_EBC	24803_EBC	24804_EBC
Bacteroidia	0	0	0	0	0	0	0	0	0	0	0	0	0	0	1
Beijerinckiaceae	0	0	0	0	0	0	0	0	1	0	0	0	0	0	0
Sulfitobacter	0	0	0	0	0	0	0	0	0	0	0	0	0	1	0
Acetobacteraceae	0	1	0	0	0	0	0	0	0	0	0	0	0	0	0
Rickettsiales	0	0	0	0	0	0	0	0	1	0	0	0	0	0	0
Sphingomonas	0	0	0	0	0	0	0	0	0	0	0	0	1	0	0
Pseudomonas humi	0	0	0	0	1	0	0	0	0	0	0	0	0	0	0
Vibrio campbellii	0	0	0	0	1	0	0	0	0	0	0	0	0	0	0
Dermacoccus	0	0	0	0	0	0	0	0	0	0	0	0	1	0	0
Micrococcus	0	0	0	0	0	0	0	0	0	0	0	0	4	0	0
Nocardioides	0	0	0	0	0	0	0	0	0	0	0	0	1	0	0
Synechococcales	0	0	0	0	0	0	0	0	0	0	0	0	1	0	0
Anoxybacillus	0	0	0	0	0	0	0	1	0	0	0	0	0	0	0
Weissella viridescens	17	0	0	0	0	1	0	2	2	0	26	17	6	3	2
Saccharomycetales	0	0	0	0	0	0	0	0	1	0	0	0	0	0	0
Pucciniales	0	0	0	0	0	0	0	0	0	0	0	0	2	0	0
Calanoida	0	0	0	0	0	0	0	0	1	0	0	0	0	0	0
Thecofilosea	2	0	0	0	0	0	0	0	0	0	8	0	0	0	0
Dunaliella unclassified	0	1	0	0	0	0	0	0	0	0	0	0	0	0	0
Pinus taeda	0	0	0	0	0	0	0	0	1	0	0	0	0	0	0
