# Supplementary material for: Ancient marine sediment DNA reveals diatom transition in Antarctica
Source: Nat Commun. 2022 Oct 2;13:5787. doi: 10.1038/s41467-022-33494-4 (PMC9527250; doi:10.1038/s41467-022-33494-4)
Supplement: Supplementary file 5 — Source Data [file 41467_2022_33494_MOESM5_ESM.xlsx]

## Sheet: SourceData_Fig2
Figure 2
a) SSU		b) LSU		c) SSU+LSU
Streptophyta	19.0024	Eukaryota (unclassified)	22.1708	Eukaryota (unclassified)	20.3853
Eukaryota (unclassified)	18.5425	Bacillariophyta	10.5482	Bacillariophyta	11.6484
Bacillariophyta	10.3055	Polycystinea	9.52096	Polycystinea	9.44933
Polycystinea	6.99519	Streptophyta	7.30828	Stramenopiles	4.79068
Foraminifera	5.12949	Stramenopiles	5.25849	Streptophyta	4.66411
Nematoda	3.17533	Arthropoda	4.08904	Arthropoda	3.53472
Dinophyceae	3.01891	Ascomycota	4.07342	Cercozoa	3.39183
Ascomycota	2.62016	Basidiomycota	3.54826	Haptista	3.37808
Haptista	2.6148	Cercozoa	3.17761	Ascomycota	3.25064
Basidiomycota	2.10574	Haptista	2.72577	Dinophyceae	3.20533
Stramenopiles	2.01132	Dinophyceae	2.67411	Foraminifera	3.10969
Arthropoda	1.93452	Chordata	2.49206	Chordata	3.05612
Chordata	1.90273	Chlorophyta	2.28006	Chlorophyta	2.95079
Cercozoa	1.83915	PX clade	1.52907	Basidiomycota	2.33167
Chlorophyta	1.82096	Cnidaria	1.51053	Cnidaria	1.5536
Opisthokonta	1.55483	Annelida	1.40905	Euglenozoa	1.46776
Euglenozoa	1.28487	Alveolata	1.28704	Annelida	1.44798
Ciliophora	1.14245	Amoebozoa	1.26896	PX clade	1.10614
Apicomplexa	1.06771	Bilateria	1.09678	Bilateria	1.06561
Rhizaria	1.04711	Euglenozoa	1.06381	Ciliophora	1.05632
Other (rare) Eukaryota	10.8843	Other (rare) Eukaryota	10.9677	Alveolata	1.03523
				Other (rare) Eukaryota	12.1207

## Sheet: SourceData_Fig3
Figure 3
	a)																	b)															c)
Site	U1534	U1534	U1534	U1534	U1534	U1534	U1534	U1534	U1534	U1534	U1534	U1534	U1534	U1534	U1534	U1534	U1534	U1536	U1536	U1536	U1536	U1536	U1536	U1536	U1536	U1536	U1536	U1536	U1536	U1536	U1536	U1536	U1538	U1538	U1538	U1538	U1538	U1538	U1538	U1538	U1538	U1538	U1538	U1538	U1538	U1538	U1538	U1538	U1538
Age_ka	1	1	10	16	19	20	55	77	108	144	165	240	250	333	400	411	700	0	0	4	53	84	101	129	141	290	300	340	370	405	540	1030	0	0	1	3	4	7	8	10	11	13	14	34	45	59	64	74	105
Depth	1H_1_0_0cm_Mudline	1H_1_0_5cm	1H_1_145_150cm_A	1H_2_145_150cm	1H_3_145_150cm	1H_4_96_101cm	2H_2_145_150cm	2H_4_145_150cm	2H_6_66_71cm	3H_2_145_150cm	3H_4_145_150cm	4H_2_145_150cm	4H_4_145_150cm	4H_6_124_129cm	5H_2_145_150cm	5H_4_145_150cm	10H_6_115_120cm	1H_1_0_0cm_Mudline	1H_1_0_5cm	1H_3_145_150cm	3H_6_133_138cm	4H_6_136_141cm	5H_6_145_150cm	6H_6_145_150cm	7H_2_145_150cm	8H_6_121_126cm	9H_2_145_150cm	10H_5_145_150cm	11H_2_145_150cm	11H_6_145_150cm	12H_2_145_150cm	20H_6_141_146cm	1H_1_0_0cm_Mudline	1H_1_0_5cm	1H_1_145_150cm	1H_2_145_150cm	1H_3_145_150cm	2H_1_145_150cm	2H_2_145_150cm	2H_3_145_150cm	2H_4_145_150cm	2H_5_145_150cm	2H_6_95_100cm	3H_2_145_150cm	3H_4_145_150cm	4H_1_145_150cm	4H_2_145_150cm	4H_3_145_150cm	5H_2_145_150cm
SampleID	23006_U1534C_1H_1_0_0cm_Mudline	23005_U1534C_1H_1_0_5cm	23008_U1534C_1H_1_145_150cm_A	23011_U1534C_1H_2_145_150cm	23012_U1534C_1H_3_145_150cm	23014_U1534C_1H_4_96_101cm	23017_U1534C_2H_2_145_150cm	23018_U1534C_2H_4_145_150cm	23019_U1534C_2H_6_66_71cm	23020_U1534C_3H_2_145_150cm	23021_U1534C_3H_4_145_150cm	23022_U1534C_4H_2_145_150cm	23023_U1534C_4H_4_145_150cm	23024_U1534C_4H_6_124_129cm	23026_U1534C_5H_2_145_150cm	23027_U1534C_5H_4_145_150cm	23028_U1534C_10H_6_115_120cm	23071_U1536B_1H_1_0_0cm_Mudline	23072_U1536B_1H_1_0_5cm	23073_U1536B_1H_3_145_150cm	23074_U1536B_3H_6_133_138cm	23075_U1536B_4H_6_136_141cm	23076_U1536B_5H_6_145_150cm	23077_U1536B_6H_6_145_150cm	23078_U1536B_7H_2_145_150cm	23079_U1536B_8H_6_121_126cm	23080_U1536B_9H_2_145_150cm	23081_U1536B_10H_5_145_150cm	23082_U1536B_11H_2_145_150cm	23083_U1536B_11H_6_145_150cm	23084_U1536B_12H_2_145_150cm	23085_U1536B_20H_6_141_146cm	23136_U1538C_1H_1_0_0cm_Mudline	23137_U1538C_1H_1_0_5cm	23138_U1538C_1H_1_145_150cm	23139_U1538C_1H_2_145_150cm	23140_U1538C_1H_3_145_150cm	23141_U1538C_2H_1_145_150cm	23142_U1538C_2H_2_145_150cm	23143_U1538C_2H_3_145_150cm	23144_U1538C_2H_4_145_150cm	23145_U1538C_2H_5_145_150cm	23146_U1538C_2H_6_95_100cm	23147_U1538C_3H_2_145_150cm	23148_U1538C_3H_4_145_150cm	23149_U1538C_4H_1_145_150cm	23150_U1538C_4H_2_145_150cm	23151_U1538C_4H_3_145_150cm	23152_U1538C_5H_2_145_150cm
PlotDepth	0	-1	-7	-10	-11	-12	-15	-17	-18	-21	-23	-32	-33	-35	-37	-38	-39	0	-1	-4	-15	-17	-18	-20	-21	-33	-34	-35	-36	-37	-38	-39	0	-1	-2	-3	-4	-5	-6	-7	-8	-9	-10	-13	-14	-15	-16	-17	-18
Eukaryota unclassified	0	24	20.9059	0	23.1975	23.2836	20.3226	18.3007	24.1706	20.2212	19.4631	20.6434	15.7549	12.1827	7.69231	19.7674	18.9189	0	23.2503	22.0077	22.5714	21.8182	18.5484	18.2886	14.881	13.2597	16.6667	23.4375	19.3878	25.1337	17.3913	21.1538	50	22.2472	27.027	21.2353	22.1494	22.4328	22.6348	27.3399	22.3587	21.2933	21.1636	21.4286	19.2982	22.6027	16.3462	17.037	21.4652
Bacillariophyta	0	4	3.83275	0	9.40439	9.55224	6.12903	4.24837	5.21327	6.47709	8.72483	3.48525	4.37637	0	11.5385	3.48837	0	0	39.5018	50.4793	7.42857	14.5455	10.4839	1.00671	2.97619	1.65746	12.5	1.04167	2.04082	3.74332	2.17391	0	0	14.6067	39.5946	46.3824	44.0801	43.9487	42.794	41.3793	48.491	49.1023	33.5273	4.7619	8.18713	8.6758	4.56731	3.95062	5.05495
Polycystinea	0	0	19.1638	0	8.15047	14.7761	13.5484	29.085	14.218	22.9068	12.7517	23.0563	7.00219	1.52284	0	2.32558	0	0	0.118624	0.136949	10.8571	7.27273	6.45161	4.5302	18.4524	19.8895	4.16667	46.875	7.14286	10.1604	5.43478	0	0	0	1.21622	1.47059	0.655738	4.4621	0.707339	0.738916	0.0839556	0.168327	2.25455	20.2381	6.43275	9.81735	24.5192	15.3086	7.98535
Stramenopiles	0	4	4.18118	0	4.07524	4.92537	4.19355	1.63399	3.79147	2.52765	5.36913	2.14477	1.53173	0	3.84615	1.74419	0	0	13.9976	14.9	2	5.45455	6.45161	1.34228	0.595238	0.552486	8.33333	1.5625	2.04082	1.06952	1.08696	0	0	6.06742	12.027	17.9706	14.3534	15.0978	16.6225	13.3005	13.5831	15.3879	11.6364	1.19048	4.67836	2.51142	3.125	2.96296	6.59341
Streptophyta	0	8	11.8467	0	4.38871	3.73134	5.16129	5.22876	4.73934	3.63349	4.69799	5.09383	3.50109	1.01523	3.84615	5.81395	16.2162	0	6.88019	3.27308	6.85714	5.45455	4.03226	3.3557	5.95238	2.76243	0	0.520833	5.10204	10.1604	3.26087	11.5385	0	4.26966	5.40541	2.73529	4.44444	2.13936	3.53669	5.41872	3.0931	3.18418	2.18182	1.19048	7.60234	2.73973	4.32692	6.41975	5.20147
Arthropoda	0	0	2.78746	20	5.01567	3.8806	3.87097	2.28758	9.95261	4.2654	4.02685	6.16622	3.28228	71.5736	0	1.74419	0	0	0.711744	0.191728	3.14286	1.81818	3.22581	1.67785	0.595238	1.10497	0	1.04167	2.04082	2.6738	1.08696	0	0	4.26966	0.810811	0.382353	0.145719	0.366748	0.530504	0.492611	0.0397685	0.126245	1.09091	4.7619	1.75439	3.65297	4.08654	1.97531	1.75824
Cercozoa	0	0	0.696864	20	2.82132	1.34328	0.645161	0.653595	2.8436	1.10585	1.34228	1.07239	0.656455	0	0	5.81395	5.40541	50	0.237248	0.219118	4.28571	1.81818	3.22581	2.68456	1.78571	2.76243	0	1.5625	2.04082	1.60428	0	15.3846	0	12.1348	0.810811	0.647059	0.728597	1.03912	0.707339	0.492611	0.0441872	0.168327	6.90909	7.14286	5.26316	1.59817	2.88462	1.97531	4.54212
Haptista	0	8	1.0453	0	6.58307	2.68657	5.80645	1.96078	5.21327	2.8436	2.68456	1.60858	1.53173	0.507614	34.6154	11.0465	0	0	0.711744	0.205423	8	3.63636	2.41935	1.1745	2.38095	1.65746	0	1.5625	0	4.27807	6.52174	0	0	0.898876	0.675676	0.176471	0.728597	0.305623	0.530504	0.492611	0.397685	0.455884	1.45455	7.14286	6.43275	5.02283	5.28846	4.93827	4.61538
Ascomycota Basidiomycota	0	8	2.43902	0	1.25392	1.34328	3.22581	2.61438	3.79147	1.57978	1.34228	5.63003	1.96937	2.03046	3.84615	35.4651	45.9459	50	1.30486	0.739523	4.85714	5.45455	7.25806	4.36242	16.6667	2.20994	12.5	4.16667	25.5102	18.7166	59.7826	61.5385	0	0.898876	1.35135	1.05882	0.983607	1.10024	1.50309	0.738916	0.600946	0.799551	1.16364	4.7619	4.09357	6.84932	4.56731	8.64198	3.51648
Dinophyceae	0	4	4.52962	20	2.82132	8.0597	5.48387	3.92157	3.79147	9.79463	14.094	3.75335	5.47046	0.507614	3.84615	2.90698	0	0	1.54211	0.451931	3.42857	5.45455	3.22581	7.04698	4.16667	2.76243	0	1.04167	1.02041	2.6738	2.17391	0	0	0.674157	1.21622	0.558824	0.947177	0.611247	0.795756	0.246305	0.101631	0.301585	1.52727	5.95238	2.33918	5.25114	3.125	5.92593	4.32234
Foraminifera	0	0	1.0453	0	0	1.04478	0.645161	0.326797	0.947867	0.157978	0	1.34048	0.218818	0	0	0.581395	0	0	0	0.0547795	1.42857	1.81818	2.41935	0.503356	6.54762	25.4144	4.16667	0.520833	3.06122	5.34759	0	0	0	0	0.27027	0.0588235	0.145719	0.366748	0.353669	0.246305	0.0132562	0.0911769	1.6	1.19048	0.584795	4.10959	4.80769	4.44444	3.36996
Chordata	0	4	2.09059	0	1.25392	3.28358	3.54839	3.26797	1.89573	1.10585	1.34228	1.60858	0.437637	0	7.69231	2.90698	10.8108	0	1.42349	0.136949	2.85714	3.63636	1.6129	19.6309	1.19048	2.76243	0	0	4.08163	1.06952	0	7.69231	50	8.53933	0.945946	0.264706	0.327869	0.183374	0.353669	0.492611	0.0132562	0.0280544	0.581818	1.19048	0	1.82648	3.36538	4.44444	1.24542
Chlorophyta	0	0	0.348432	0	1.5674	0.298507	0.322581	2.61438	0.947867	0.947867	1.34228	1.07239	1.09409	0	3.84615	4.65116	5.40541	0	0.474496	0.150644	2	3.63636	2.41935	1.00671	1.19048	2.20994	8.33333	1.04167	7.14286	4.81283	10.8696	0	0	0.224719	0	0.0882353	0.546448	0.0611247	0.442087	0.492611	0.388847	0.441857	0.8	0	2.33918	2.05479	0.480769	2.71605	2.5641
Cnidaria	0	12	4.87805	0	0.940439	1.49254	2.25806	1.96078	2.36967	2.36967	1.34228	5.36193	1.31291	1.01523	0	1.74419	0	0	0.830368	0.232813	0.571429	1.81818	1.6129	0.671141	3.57143	1.65746	0	1.5625	2.04082	1.06952	0	0	0	1.57303	0.675676	0.5	0.364299	0.366748	0.265252	0.246305	0.0662808	0.119231	1.67273	4.7619	1.16959	2.28311	1.92308	1.97531	1.61172
Euglenozoa	0	4	2.09059	0	0.31348	1.79104	3.54839	1.63399	0	0.631912	0	1.60858	0.218818	0	3.84615	3.48837	0	0	0	0.0821693	2	1.81818	0	1.00671	2.38095	1.10497	4.16667	0.520833	1.02041	1.60428	2.17391	0	0	0.449438	0.27027	0.294118	0.400729	0.244499	0.353669	0.246305	0.0441872	0.0911769	1.45455	2.38095	1.16959	3.65297	1.92308	2.96296	2.5641
Annelida	0	0	1.0453	20	5.32915	1.9403	1.29032	3.59477	0.473934	3.63349	3.3557	0.536193	19.9125	0	0	0	0	0	0.237248	0.0136949	0.285714	0	1.6129	0.503356	1.19048	3.8674	0	1.04167	0	0	0	0	0	0.449438	0	0.0588235	0.145719	0.0611247	0.0884173	0	0.00441872	0.00701361	0.581818	0	7.60234	0.913242	0.240385	0.493827	0.29304
PX clade	0	4	0.696864	0	2.19436	2.23881	0.967742	0.980392	1.4218	1.26382	2.68456	0.80429	1.09409	0	0	0	5.40541	0	2.9656	2.1364	0.857143	0	0.806452	0.838926	0.595238	0	0	0.520833	0	0	0	0	0	2.02247	1.62162	1.41176	2.87796	0.855746	1.94518	1.97044	1.98842	1.88666	2.25455	0	1.16959	0.228311	0	0	1.90476
Ciliophora	0	0	0.696864	0	0.626959	0.746269	0.967742	1.63399	1.89573	0.631912	0.671141	1.34048	0.218818	0	3.84615	0.581395	0	0	0.118624	0.0684744	1.14286	3.63636	1.6129	0.838926	1.19048	1.10497	4.16667	1.04167	1.02041	1.06952	1.08696	0	0	0	0.540541	0.0588235	0.327869	0.427873	0.353669	0.246305	0.0574433	0.119231	0.581818	2.38095	1.16959	1.82648	1.44231	2.96296	0.805861
Bilateria	0	0	1.74216	0	0.940439	0.746269	1.29032	0.326797	1.89573	1.26382	2.01342	0.80429	5.25164	1.52284	0	1.16279	0	0	0.830368	0.0547795	0.857143	0	0.806452	4.36242	1.19048	0	4.16667	1.04167	0	0.534759	1.08696	1.92308	0	4.94382	0.135135	0.264706	0.218579	0.183374	0.0884173	0.492611	0.0972118	0.0841633	0.363636	2.38095	1.75439	2.51142	0.480769	1.23457	0.879121
Alveolata	0	8	0.696864	0	0.31348	1.04478	1.29032	1.30719	1.89573	0.947867	1.34228	1.07239	0.437637	0.507614	3.84615	0	0	0	0.474496	0.136949	0.857143	0	2.41935	0.838926	0.595238	1.10497	12.5	1.5625	0	0.534759	1.08696	0	0	0.898876	0.405405	0.176471	0.145719	0.122249	0.0884173	0.246305	0.0265123	0.0631225	0.290909	0	0	1.59817	1.20192	1.48148	1.39194
Eukaryota rare	0	12	14.2857	20	19.4357	12.3881	17.0968	13.3987	9.95261	12.3223	12.0805	13.941	25.6018	8.62944	7.69231	8.72093	8.10811	0	4.98221	4.65626	15.4286	12.7273	20.9677	26.1745	19.0476	13.2597	12.5	10.4167	24.4898	11.7647	10.8696	9.61538	0	15.2809	5.54054	4.64706	5.71949	5.99022	5.92396	4.92611	8.77115	6.45953	7.41818	9.52381	18.1287	13.242	12.9808	11.6049	19.5604
[truncated: 16 more columns]

## Sheet: RawReadCounts_forSourceDataFig3
Raw read counts all Eukaryote taxa (phylum level)
SampleID	23006_U1534C_1H_1_0_0cm_Mudline	23005_U1534C_1H_1_0_5cm	23008_U1534C_1H_1_145_150cm_A	23011_U1534C_1H_2_145_150cm	23012_U1534C_1H_3_145_150cm	23014_U1534C_1H_4_96_101cm	23017_U1534C_2H_2_145_150cm	23018_U1534C_2H_4_145_150cm	23019_U1534C_2H_6_66_71cm	23020_U1534C_3H_2_145_150cm	23021_U1534C_3H_4_145_150cm	23022_U1534C_4H_2_145_150cm	23023_U1534C_4H_4_145_150cm	23024_U1534C_4H_6_124_129cm	23026_U1534C_5H_2_145_150cm	23027_U1534C_5H_4_145_150cm	23028_U1534C_10H_6_115_120cm	23071_U1536B_1H_1_0_0cm_Mudline	23072_U1536B_1H_1_0_5cm	23073_U1536B_1H_3_145_150cm	23074_U1536B_3H_6_133_138cm	23075_U1536B_4H_6_136_141cm	23076_U1536B_5H_6_145_150cm	23077_U1536B_6H_6_145_150cm	23078_U1536B_7H_2_145_150cm	23079_U1536B_8H_6_121_126cm	23080_U1536B_9H_2_145_150cm	23081_U1536B_10H_5_145_150cm	23082_U1536B_11H_2_145_150cm	23083_U1536B_11H_6_145_150cm	23084_U1536B_12H_2_145_150cm	23085_U1536B_20H_6_141_146cm	23136_U1538C_1H_1_0_0cm_Mudline	23137_U1538C_1H_1_0_5cm	23138_U1538C_1H_1_145_150cm	23139_U1538C_1H_2_145_150cm	23140_U1538C_1H_3_145_150cm	23141_U1538C_2H_1_145_150cm	23142_U1538C_2H_2_145_150cm	23143_U1538C_2H_3_145_150cm	23144_U1538C_2H_4_145_150cm	23145_U1538C_2H_5_145_150cm	23146_U1538C_2H_6_95_100cm	23147_U1538C_3H_2_145_150cm	23148_U1538C_3H_4_145_150cm	23149_U1538C_4H_1_145_150cm	23150_U1538C_4H_2_145_150cm	23151_U1538C_4H_3_145_150cm	23152_U1538C_5H_2_145_150cm
Eukaryota	0	6	60	0	74	156	63	56	51	128	29	77	72	24	2	34	7	0	196	1607	79	12	23	109	25	24	4	45	19	47	16	11	1	99	200	722	608	367	256	111	5060	3036	291	18	33	99	68	69	293
Amoebozoa	0	0	2	0	0	1	0	0	4	0	0	0	0	0	0	0	0	0	1	11	0	0	5	105	0	0	0	6	0	3	1	0	0	2	5	3	5	22	6	1	2	4	6	1	9	0	0	0	34
Discosea	0	1	0	0	0	0	0	0	0	0	0	0	0	0	0	0	0	0	0	0	0	0	0	1	0	0	0	0	0	0	0	0	0	0	0	0	0	0	0	0	0	0	0	0	0	1	0	0	1
Evosea	0	0	0	0	0	0	0	0	0	0	0	0	0	0	0	1	0	0	0	0	0	0	0	0	0	0	0	0	0	0	0	0	0	0	0	0	2	0	0	0	0	0	0	0	0	0	0	0	2
Tubulinea	0	0	0	0	0	1	0	0	0	0	0	0	0	1	0	1	0	0	0	0	1	0	0	2	1	0	0	0	0	1	0	1	0	0	0	1	0	0	0	0	0	0	0	0	0	0	0	2	0
Apusozoa	0	0	0	0	0	0	0	0	0	0	0	0	0	0	0	0	0	0	0	0	0	0	0	0	0	0	0	0	0	1	0	0	0	0	0	0	0	0	0	0	0	0	0	0	0	0	0	0	0
CRuMs	0	0	0	0	0	0	0	0	0	0	0	0	0	0	0	0	0	0	0	0	0	0	0	0	0	0	0	0	0	0	0	0	0	0	0	0	0	0	0	0	1	0	0	0	0	0	0	0	0
Cryptophyceae	0	0	0	0	0	2	0	0	0	0	0	0	0	0	0	0	0	0	1	1	0	0	0	0	0	0	0	0	0	0	0	0	0	0	0	1	1	0	0	0	66	67	0	0	0	1	1	0	13
Euglenozoa	0	1	6	0	1	12	11	5	0	4	0	6	1	0	1	6	0	0	0	6	7	1	0	6	4	2	1	1	1	3	2	0	0	2	2	10	11	4	4	1	10	13	20	2	2	16	8	12	35
Heterolobosea	0	0	0	0	0	0	0	0	0	0	0	0	0	0	0	0	0	0	0	0	0	0	0	0	0	0	0	0	0	0	0	0	0	0	0	0	0	0	0	0	1	0	0	0	0	0	0	0	0
Palpitomonas	0	0	1	0	0	0	0	0	0	0	0	0	0	0	0	0	0	0	0	0	0	0	0	0	0	0	0	0	0	0	0	0	0	0	0	0	1	0	0	0	0	0	0	0	0	0	0	0	0
Picozoa	0	0	0	0	1	0	0	0	0	0	0	0	0	0	0	0	0	0	0	0	0	0	0	0	0	0	0	0	0	0	0	0	0	0	0	0	0	0	1	0	0	1	0	0	0	0	1	1	2
Telonemida	0	0	0	0	0	0	0	0	1	2	1	0	0	0	0	0	0	0	0	2	1	0	0	2	0	0	0	0	1	0	0	0	0	1	0	2	0	0	0	0	0	1	0	0	1	0	0	0	10
Glaucocystophyceae	0	0	0	0	0	0	0	0	0	0	0	0	0	0	0	0	0	0	0	0	0	0	0	0	0	0	0	0	0	0	0	0	0	0	0	0	0	0	0	0	0	0	0	0	0	0	0	0	0
Haptista	0	2	3	0	21	18	18	6	11	18	4	6	7	1	9	19	0	0	6	15	28	2	3	7	4	3	0	3	0	8	6	0	0	4	5	6	20	5	6	2	90	65	20	6	11	22	22	20	63
Fornicata	0	0	0	0	0	0	1	0	0	0	0	0	0	0	0	0	0	0	0	0	0	0	0	0	0	0	0	0	0	0	0	0	0	2	0	0	0	0	0	0	0	0	0	0	0	0	0	0	2
Parabasalia	0	0	0	0	0	0	0	0	0	0	0	0	0	0	0	0	0	0	0	0	0	0	0	0	0	0	0	0	2	0	0	0	0	0	1	0	0	0	0	0	0	0	0	0	0	1	0	0	0
Opisthokonta	0	0	6	0	7	6	3	5	1	5	2	8	5	3	0	3	0	0	5	42	8	0	2	1	1	4	0	1	5	1	0	0	0	7	9	25	30	15	12	2	192	84	9	0	1	5	4	2	13
Aphelida	0	0	0	0	0	0	0	0	0	0	0	0	0	0	0	0	0	0	0	0	1	0	0	0	0	0	0	0	0	0	0	0	0	0	0	0	0	0	0	0	0	0	0	0	0	0	0	0	0
Choanoflagellata	0	0	0	0	3	2	0	0	0	0	1	1	0	0	0	0	0	0	0	2	1	0	0	0	0	0	0	0	0	0	0	0	0	0	0	1	0	0	0	0	0	2	1	1	2	0	1	0	0
Fungi	0	0	3	0	1	2	0	1	1	2	0	1	3	0	0	0	0	0	2	15	4	0	1	0	5	0	0	1	2	0	1	0	0	1	1	3	6	3	3	1	28	12	2	0	0	2	2	1	3
Dikarya	0	0	1	0	0	0	0	1	0	1	1	1	2	1	0	2	0	0	0	2	1	1	1	0	0	0	0	0	1	1	0	0	0	1	0	3	1	1	0	0	4	3	0	0	0	1	2	1	2
Ascomycota	0	1	3	0	2	4	5	3	3	4	1	8	4	2	0	24	6	0	5	24	6	1	2	11	12	2	1	4	9	15	24	15	0	2	4	15	12	6	7	1	60	54	7	2	2	13	7	14	17
Basidiomycota	0	0	1	0	0	1	0	2	2	2	0	5	1	0	1	13	5	1	1	6	5	1	5	4	4	0	1	0	7	5	7	2	0	0	2	6	3	6	3	1	16	6	2	0	3	4	5	7	14
Blastocladiomycota	0	0	0	0	0	0	0	0	0	0	0	0	0	0	0	0	0	0	0	0	0	0	0	0	0	0	0	0	0	0	0	0	0	0	0	0	0	0	0	0	6	0	0	0	0	0	0	0	0
Chytridiomycota	0	0	0	0	0	2	0	0	0	0	0	1	0	0	0	0	0	0	0	3	4	0	0	1	1	0	0	0	0	1	1	2	0	1	1	0	1	2	0	0	2	6	2	0	0	0	2	2	1
Cryptomycota	0	0	0	0	0	0	0	0	0	0	0	0	0	0	0	0	0	0	0	0	0	0	0	0	0	0	0	0	0	0	1	0	0	0	0	0	0	0	0	0	0	0	0	0	0	0	0	0	0
Mucoromycota	0	0	0	0	1	1	0	1	1	1	0	0	1	1	2	0	2	0	0	2	1	0	0	1	2	0	0	0	1	2	2	1	0	1	0	3	1	2	0	0	11	9	3	0	0	2	1	2	3
Zoopagomycota	0	0	0	0	1	0	0	0	0	0	0	0	0	0	0	0	0	0	0	0	0	0	0	0	0	0	0	0	0	0	0	0	0	0	0	0	0	0	0	0	0	0	0	0	0	0	0	0	1
Ichthyosporea	0	0	1	0	0	0	0	0	0	0	0	4	1	0	0	1	0	0	0	0	0	0	0	0	0	0	0	0	0	0	0	0	0	0	0	0	0	0	0	0	0	0	0	0	0	1	0	0	0
Metazoa	0	0	1	0	0	2	0	0	0	0	0	1	2	0	0	0	1	0	0	0	1	0	0	1	0	0	0	0	0	0	0	1	0	3	0	0	1	0	0	0	0	0	2	0	2	3	2	2	1
Eumetazoa	0	1	0	0	0	5	0	0	1	1	0	1	3	1	0	0	0	0	0	2	0	0	0	1	1	0	0	0	2	0	0	0	0	2	0	3	5	3	0	1	0	14	4	0	1	1	1	0	4
Bilateria	0	0	5	0	3	5	4	1	4	8	3	3	24	3	0	2	0	0	7	4	3	0	1	26	2	0	1	2	0	1	1	1	0	22	1	9	6	3	1	2	22	12	5	2	3	11	2	5	12
Deuterostomia	0	0	0	0	1	0	0	0	0	0	0	0	0	0	0	0	0	0	0	0	0	0	0	0	0	0	0	0	0	0	0	0	0	1	0	0	0	0	0	0	0	0	0	0	0	0	0	0	2
Chordata	0	1	6	0	4	22	11	10	4	7	2	6	2	0	2	5	4	0	12	10	10	2	2	117	2	5	0	0	4	2	0	4	1	38	7	9	9	3	4	2	3	4	8	1	0	8	14	18	17
Echinodermata	0	0	0	0	1	0	0	2	0	1	0	0	0	0	0	0	0	0	0	0	0	0	0	0	1	0	0	0	0	0	0	0	0	0	0	1	1	0	0	0	0	0	0	0	0	0	1	0	1
Hemichordata	0	0	1	0	0	0	1	0	0	0	0	0	0	0	0	0	0	0	0	0	1	0	1	0	0	0	0	0	0	0	0	0	0	17	0	0	0	1	0	0	0	3	3	1	0	6	1	1	6
Protostomia	0	0	2	0	3	4	4	2	1	4	2	0	15	4	0	0	0	0	9	16	0	0	1	3	0	2	0	0	0	0	0	0	0	6	3	4	23	4	8	4	71	23	2	0	1	4	3	2	5
Ecdysozoa	0	0	1	0	0	2	0	0	0	2	0	2	0	1	0	0	0	0	1	0	0	0	1	1	0	0	0	0	0	0	0	0	0	1	0	1	0	1	1	0	3	3	0	0	0	3	0	1	1
Nematoda	0	0	1	0	1	1	0	1	0	0	0	1	0	0	0	0	0	0	0	1	0	0	3	3	0	0	0	0	1	2	0	0	0	0	0	0	0	0	0	0	1	1	2	0	0	0	0	0	6
Nematomorpha	0	0	0	0	0	0	0	0	0	0	0	0	0	0	0	0	0	0	0	0	0	0	0	0	1	0	0	0	0	0	0	0	0	0	0	0	0	0	0	0	0	0	0	0	0	0	0	0	0
Panarthropoda	0	0	0	0	0	0	0	0	0	0	0	0	0	0	0	0	0	0	0	0	0	0	0	0	0	0	0	0	0	0	0	0	0	0	0	0	0	0	0	0	0	0	0	0	0	0	0	0	0
Arthropoda	0	0	8	1	16	26	12	7	21	27	6	23	15	141	0	3	0	0	6	14	11	1	4	10	1	2	0	2	2	5	1	0	0	19	6	13	4	6	6	2	9	18	15	4	3	16	17	8	24
Tardigrada	0	0	0	0	0	0	0	0	0	0	0	0	0	0	0	0	0	0	0	0	0	0	0	0	0	0	0	0	0	0	0	0	0	1	0	0	0	0	0	0	0	0	0	0	0	0	0	0	0
Kinorhyncha	0	0	0	0	0	0	0	0	0	0	0	0	1	0	0	0	0	0	0	0	0	0	0	0	0	0	0	0	0	0	0	0	0	0	0	1	0	0	0	0	0	0	0	0	0	0	0	0	1
Priapulida	0	0	0	0	1	0	0	0	0	0	0	0	0	0	0	0	0	0	0	0	0	0	0	0	0	0	0	0	0	0	0	0	0	0	0	0	0	0	0	0	0	0	0	0	0	0	0	0	0
Chaetognatha	0	0	0	0	0	0	0	0	0	0	0	0	0	0	0	0	0	0	0	0	0	0	0	0	0	0	0	0	0	0	0	0	0	0	0	0	0	0	0	0	9	0	0	0	0	0	0	0	0
Lophotrochozoa	0	0	4	0	16	9	5	4	1	9	3	0	52	0	0	0	0	0	1	1	1	0	0	3	1	4	1	0	0	0	0	0	0	4	0	0	1	3	3	0	1	0	6	1	3	4	4	1	10
Acanthocephala	0	0	0	0	0	0	0	0	0	0	0	0	0	0	0	0	0	0	0	0	0	0	0	0	0	0	0	0	0	0	0	0	0	0	0	0	0	0	0	0	0	0	0	0	0	0	0	0	0
Annelida	0	0	3	1	17	13	4	11	1	23	5	2	91	0	0	0	0	0	2	1	1	0	2	3	2	7	0	2	0	0	0	0	0	2	0	2	4	1	1	0	1	1	8	0	13	4	1	2	4
Bryozoa	0	0	1	0	0	1	2	3	3	4	0	2	0	0	0	1	0	0	0	0	0	0	4	0	0	0	0	1	0	0	0	0	0	0	0	1	1	0	0	0	0	2	2	0	0	1	2	0	6
Gastrotricha	0	0	0	0	0	0	0	0	0	0	0	0	0	0	0	0	0	0	0	0	0	0	0	0	0	0	0	1	0	0	0	0	0	0	0	0	0	0	0	0	0	1	0	0	0	0	0	0	0
Mollusca	0	0	3	0	8	9	4	5	2	13	1	5	12	1	0	1	0	0	1	2	0	1	0	0	2	1	0	0	1	2	1	0	0	2	1	4	1	0	1	0	7	9	4	0	1	4	0	3	6
Nemertea	0	0	1	0	0	2	0	1	0	1	1	0	0	0	0	0	0	0	0	1	1	0	0	1	1	7	0	0	0	0	0	0	0	0	0	0	0	0	0	0	4	7	2	0	1	2	0	0	1
Phoronida	0	0	0	0	0	0	0	0	0	0	0	0	2	0	0	0	0	0	0	0	0	0	0	0	0	0	0	0	0	0	0	0	0	0	0	1	0	0	0	0	0	0	0	0	0	0	0	0	0
Platyhelminthes	0	0	2	0	0	1	1	1	0	0	0	2	1	1	0	1	0	0	0	2	0	0	0	3	0	2	0	0	0	0	0	0	0	1	0	2	0	0	1	0	1	0	0	0	0	2	1	0	3
Sipuncula	0	0	0	0	0	0	0	0	0	0	0	0	0	0	0	0	0	0	0	0	0	0	0	0	0	0	0	1	0	0	0	0	0	0	0	0	0	0	0	0	0	0	0	0	0	0	0	0	0
Xenacoelomorpha	0	0	2	0	0	1	0	2	0	0	0	2	0	0	0	0	0	0	1	1	1	0	1	1	0	0	0	2	0	0	0	0	0	0	0	0	0	0	0	0	1	1	2	1	0	0	1	1	2
Cnidaria	0	3	14	0	3	10	7	6	5	15	2	20	6	2	0	3	0	0	7	17	2	1	2	4	6	3	0	3	2	2	0	0	0	7	5	17	10	6	3	1	15	17	23	4	2	10	8	8	22
Ctenophora	0	0	0	0	0	1	0	0	0	0	0	0	0	0	0	0	0	0	0	0	0	0	0	0	0	0	0	0	0	0	0	0	0	0	0	0	0	0	0	0	0	0	0	0	0	0	0	0	0
Porifera	0	0	2	0	0	1	5	2	1	2	0	1	2	0	0	0	0	0	0	3	1	0	0	3	0	0	0	0	0	0	0	0	0	0	0	0	0	0	0	0	5	2	2	1	1	0	1	0	2
Rotosphaerida	0	0	0	0	0	0	0	1	0	0	0	0	0	0	0	0	0	0	0	1	0	0	0	0	0	0	0	0	0	0	0	0	0	0	0	0	0	0	0	0	0	0	0	0	0	0	0	0	0
Rhodophyta	0	0	1	0	1	2	2	0	0	3	1	1	1	1	0	0	0	0	0	2	0	0	0	1	0	0	0	1	0	0	0	0	0	1	0	0	1	0	1	0	3	7	1	0	0	0	0	1	4
Alveolata	0	2	2	0	1	7	4	4	4	6	2	4	2	1	1	0	0	0	4	10	3	0	3	5	1	2	3	3	0	1	1	0	0	4	3	6	4	2	1	1	6	9	4	0	0	7	5	6	19
Apicomplexa	0	0	0	1	0	0	1	0	0	2	0	0	1	1	0	0	0	0	0	1	0	1	1	2	0	0	1	1	1	1	0	0	0	0	0	1	0	0	2	0	0	4	4	0	3	3	2	0	3
Ciliophora	0	0	2	0	2	5	3	5	4	4	1	5	1	0	1	1	0	0	1	5	4	2	2	5	2	2	1	2	1	2	1	0	0	0	4	2	9	7	4	1	13	17	8	2	2	8	6	12	11
Colpodellida	0	0	0	0	0	0	0	2	0	0	0	1	1	0	0	0	0	0	0	0	0	0	0	0	2	0	0	1	0	0	0	0	0	0	0	0	0	1	1	0	1	0	0	0	0	0	0	1	1
Colponemida	0	0	0	0	0	0	0	0	0	0	0	0	0	0	0	0	0	0	0	1	0	0	0	0	0	0	0	0	0	0	0	0	0	0	0	0	0	0	0	0	0	0	0	0	0	0	0	0	0
Dinophyceae	0	1	13	1	9	54	17	12	8	62	21	14	25	1	1	5	0	0	13	33	12	3	4	42	7	5	0	2	1	5	2	0	0	3	9	19	26	10	9	1	23	43	21	5	4	23	13	24	59
Perkinsozoa	0	0	0	0	0	1	1	0	0	0	0	0	0	0	0	0	0	0	0	0	1	0	0	0	1	0	0	1	0	0	0	0	0	0	0	0	1	0	1	0	0	1	2	0	0	0	1	0	0
Rhizaria	0	0	3	0	2	5	9	4	0	8	1	10	1	1	0	1	0	0	0	0	4	0	1	3	4	2	0	0	0	3	1	0	0	0	3	3	1	1	0	0	1	3	4	1	0	4	10	5	11
Cercozoa	0	0	2	1	9	9	2	2	6	7	2	4	3	0	0	10	2	1	2	16	15	1	4	16	3	5	0	3	2	3	0	8	0	54	6	22	20	17	8	2	10	24	95	6	9	7	12	8	62
Endomyxa	0	0	0	0	0	0	0	0	0	1	0	2	0	0	0	0	0	0	3	3	0	0	1	0	2	0	0	0	1	1	1	0	0	0	2	1	2	1	2	0	0	1	2	0	0	1	1	3	1
Imbricatea	0	0	0	0	0	2	0	0	0	1	0	0	1	0	0	0	0	0	0	0	2	1	1	2	0	0	0	0	0	1	0	0	0	0	1	1	1	2	0	0	1	8	5	1	1	0	1	0	1
Acantharea	0	0	0	0	3	7	2	1	1	5	1	3	2	0	0	0	0	0	1	4	3	2	0	3	4	0	0	0	0	1	0	0	0	0	0	0	2	1	0	0	3	1	3	0	0	0	2	7	5
Foraminifera	0	0	3	0	0	7	2	1	2	1	0	5	1	0	0	1	0	0	0	4	5	1	3	3	11	46	1	1	3	10	0	0	0	0	2	2	4	6	4	1	3	13	22	1	1	18	20	18	46
Polycystinea	0	0	55	0	26	99	42	89	30	145	19	86	32	3	0	4	0	0	1	10	38	4	8	27	31	36	1	90	7	19	5	0	0	0	9	50	18	73	8	3	19	24	31	17	11	43	102	62	109
Sticholonchida	0	0	0	0	0	0	0	0	1	0	0	0	0	0	0	0	0	0	0	0	0	0	0	0	0	0	0	0	0	1	0	0	0	0	0	0	0	0	0	0	0	0	0	0	0	0	0	0	0
Stramenopiles	0	1	12	0	13	33	13	5	8	16	8	8	7	0	1	3	0	0	118	1088	7	3	8	8	1	1	2	3	2	2	1	0	0	27	89	611	394	247	188	54	3074	2194	160	1	8	11	13	12	90
Bigyra	0	0	1	0	2	2	2	0	0	2	0	1	1	0	0	2	0	0	1	3	0	0	0	0	0	0	0	0	2	0	0	0	0	1	1	3	2	10	0	1	33	15	4	0	1	1	1	3	1
Developea	0	0	0	0	0	0	0	0	0	0	1	0	0	0	0	0	0	0	0	9	0	0	0	0	0	0	0	0	0	0	0	0	0	0	0	5	1	0	0	0	20	8	0	0	0	0	1	1	1
Hyphochytriomycetes	0	0	0	0	0	0	0	0	0	0	0	0	0	0	0	0	0	0	0	0	0	0	0	0	0	0	0	0	0	0	0	0	0	0	0	0	0	0	0	0	0	0	1	0	0	0	0	0	0
Bacillariophyta	0	1	11	0	30	64	19	13	11	41	13	13	20	0	3	6	0	0	333	3686	26	8	13	6	5	3	3	2	2	7	2	0	0	65	293	1577	1210	719	484	168	10974	7001	461	4	14	38	19	16	69
Bolidophyceae	0	0	0	0	0	0	1	0	0	0	0	0	0	0	0	0	0	0	0	8	0	0	0	1	0	0	0	0	0	0	0	0	0	1	0	2	0	0	1	0	230	102	0	0	0	0	0	0	0
Chrysophyceae	0	0	0	0	0	0	1	0	1	0	0	0	0	0	0	0	0	0	0	26	3	0	0	1	0	0	0	0	0	0	0	0	0	2	1	15	3	9	5	3	91	72	2	0	1	0	1	1	3
Dictyochophyceae	0	0	0	0	4	3	4	0	1	3	1	0	2	0	0	0	0	0	0	6	7	0	1	4	0	0	0	2	2	0	1	0	0	1	5	1	2	0	2	1	18	28	0	0	1	0	0	1	70
Eustigmatophyceae	0	0	0	0	0	0	0	0	0	0	0	0	0	0	0	0	0	0	0	2	0	0	0	0	0	0	0	0	0	0	0	0	0	0	0	0	0	1	0	0	7	11	0	0	0	0	0	0	0
PX clade	0	1	2	0	7	15	3	3	3	8	4	3	5	0	0	0	2	0	25	156	3	0	1	5	1	0	0	1	0	0	0	0	0	9	12	48	79	14	22	8	450	269	31	0	2	1	0	0	26
Raphidophyceae	0	1	0	0	1	0	0	0	0	0	0	0	0	0	0	0	0	0	0	2	0	0	0	0	0	0	0	0	0	0	0	0	0	1	0	0	1	0	0	0	14	18	0	0	0	0	0	0	0
Synurophyceae	0	0	1	0	0	4	0	0	0	2	0	0	1	0	0	0	0	0	5	28	3	0	0	4	0	0	0	1	1	0	0	0	0	6	2	12	19	8	5	5	120	63	6	0	0	2	0	1	5
Oomycota	0	0	0	0	2	0	3	0	0	2	1	0	1	0	0	1	0	0	2	36	1	0	1	0	0	1	0	0	0	0	0	0	0	0	0	13	18	6	4	1	202	92	3	0	0	2	2	0	6
Pelagophyceae	0	0	0	0	0	0	0	0	0	1	0	1	0	0	0	0	0	0	6	94	0	0	0	0	0	0	0	0	0	0	0	0	0	0	5	39	22	0	6	0	810	213	3	0	0	0	0	0	7
Pinguiophyceae	0	0	0	0	0	0	0	0	0	0	0	0	0	0	0	0	0	0	0	4	1	0	0	0	0	0	0	0	0	0	0	0	0	0	0	0	0	0	0	0	11	15	4	0	0	0	0	0	0
Pirsoniales	0	0	0	0	0	0	0	0	0	0	0	0	1	0	0	0	0	0	0	0	0	0	0	0	0	0	0	0	0	0	0	0	0	1	0	0	0	0	0	0	0	1	0	0	0	0	0	0	0
Viridiplantae	0	0	0	0	2	1	1	2	0	0	0	0	2	0	0	0	0	0	2	1	1	1	0	2	2	1	1	0	1	0	0	0	0	0	0	2	0	1	1	0	4	3	4	0	1	1	1	1	4
Chlorophyta	0	0	1	0	5	2	1	8	2	6	2	4	5	0	1	8	2	0	4	11	7	2	3	6	2	4	2	2	7	9	10	0	0	1	0	3	15	1	5	2	88	63	11	0	4	9	2	11	35
Streptophyta	0	2	34	0	14	25	16	16	10	23	7	19	16	2	1	10	6	0	58	239	24	3	5	20	10	5	0	1	5	19	3	6	0	19	40	93	122	35	40	22	700	454	30	1	13	12	18	26	71
[truncated: 16 more columns]

## Sheet: SourceData_Fig4
Figure 4
	a)																	b)															c)
Site	U1534	U1534	U1534	U1534	U1534	U1534	U1534	U1534	U1534	U1534	U1534	U1534	U1534	U1534	U1534	U1534	U1534	U1536	U1536	U1536	U1536	U1536	U1536	U1536	U1536	U1536	U1536	U1536	U1536	U1536	U1536	U1536	U1538	U1538	U1538	U1538	U1538	U1538	U1538	U1538	U1538	U1538	U1538	U1538	U1538	U1538	U1538	U1538	U1538
Age_ka	1	1	10	16	19	20	55	77	108	144	165	240	250	333	400	411	700	0	0	4	53	84	101	129	141	290	300	340	370	405	540	1030	0	0	1	3	4	7	8	10	11	13	14	34	45	59	64	74	105
Depth	1H_1_0_0cm_Mudline	1H_1_0_5cm	1H_1_145_150cm_A	1H_2_145_150cm	1H_3_145_150cm	1H_4_96_101cm	2H_2_145_150cm	2H_4_145_150cm	2H_6_66_71cm	3H_2_145_150cm	3H_4_145_150cm	4H_2_145_150cm	4H_4_145_150cm	4H_6_124_129cm	5H_2_145_150cm	5H_4_145_150cm	10H_6_115_120cm	1H_1_0_0cm_Mudline	1H_1_0_5cm	1H_3_145_150cm	3H_6_133_138cm	4H_6_136_141cm	5H_6_145_150cm	6H_6_145_150cm	7H_2_145_150cm	8H_6_121_126cm	9H_2_145_150cm	10H_5_145_150cm	11H_2_145_150cm	11H_6_145_150cm	12H_2_145_150cm	20H_6_141_146cm	1H_1_0_0cm_Mudline	1H_1_0_5cm	1H_1_145_150cm	1H_2_145_150cm	1H_3_145_150cm	2H_1_145_150cm	2H_2_145_150cm	2H_3_145_150cm	2H_4_145_150cm	2H_5_145_150cm	2H_6_95_100cm	3H_2_145_150cm	3H_4_145_150cm	4H_1_145_150cm	4H_2_145_150cm	4H_3_145_150cm	5H_2_145_150cm
SampleID	23006_U1534C_1H_1_0_0cm_Mudline	23005_U1534C_1H_1_0_5cm	23008_U1534C_1H_1_145_150cm_A	23011_U1534C_1H_2_145_150cm	23012_U1534C_1H_3_145_150cm	23014_U1534C_1H_4_96_101cm	23017_U1534C_2H_2_145_150cm	23018_U1534C_2H_4_145_150cm	23019_U1534C_2H_6_66_71cm	23020_U1534C_3H_2_145_150cm	23021_U1534C_3H_4_145_150cm	23022_U1534C_4H_2_145_150cm	23023_U1534C_4H_4_145_150cm	23024_U1534C_4H_6_124_129cm	23026_U1534C_5H_2_145_150cm	23027_U1534C_5H_4_145_150cm	23028_U1534C_10H_6_115_120cm	23071_U1536B_1H_1_0_0cm_Mudline	23072_U1536B_1H_1_0_5cm	23073_U1536B_1H_3_145_150cm	23074_U1536B_3H_6_133_138cm	23075_U1536B_4H_6_136_141cm	23076_U1536B_5H_6_145_150cm	23077_U1536B_6H_6_145_150cm	23078_U1536B_7H_2_145_150cm	23079_U1536B_8H_6_121_126cm	23080_U1536B_9H_2_145_150cm	23081_U1536B_10H_5_145_150cm	23082_U1536B_11H_2_145_150cm	23083_U1536B_11H_6_145_150cm	23084_U1536B_12H_2_145_150cm	23085_U1536B_20H_6_141_146cm	23136_U1538C_1H_1_0_0cm_Mudline	23137_U1538C_1H_1_0_5cm	23138_U1538C_1H_1_145_150cm	23139_U1538C_1H_2_145_150cm	23140_U1538C_1H_3_145_150cm	23141_U1538C_2H_1_145_150cm	23142_U1538C_2H_2_145_150cm	23143_U1538C_2H_3_145_150cm	23144_U1538C_2H_4_145_150cm	23145_U1538C_2H_5_145_150cm	23146_U1538C_2H_6_95_100cm	23147_U1538C_3H_2_145_150cm	23148_U1538C_3H_4_145_150cm	23149_U1538C_4H_1_145_150cm	23150_U1538C_4H_2_145_150cm	23151_U1538C_4H_3_145_150cm	23152_U1538C_5H_2_145_150cm
PlotDepth	0	-1	-7	-10	-11	-12	-15	-17	-18	-21	-23	-32	-33	-35	-37	-38	-39	0	-1	-4	-15	-17	-18	-20	-21	-33	-34	-35	-36	-37	-38	-39	0	-1	-2	-3	-4	-5	-6	-7	-8	-9	-10	-13	-14	-15	-16	-17	-18
Synechococcus	0	0	0	0	0	0	0	0	0	0	0	0	1	0	0	0	0	0	0	0	0	0	0	0	0	0	0	0	0	0	0	0	0	0	0	0	0	0	0	0	0	0	0	0	0	0	0	0	0
Coscinodiscophyceae	0	0	0	0	0	0	0	0	0	0	0	0	0	0	0	0	0	0	0	1	0	0	0	0	0	0	0	0	0	0	0	0	0	0	1	0	0	0	0	0	0	1	0	0	0	0	0	0	0
Chaetocerotophycidae	0	0	0	0	0	0	0	0	0	0	0	0	0	0	0	0	0	0	0	0	0	0	0	0	0	0	0	0	0	0	0	0	0	0	0	0	0	0	0	0	0	1	0	0	0	0	0	0	0
Chaetocerotaceae	0	0	0	0	0	0	0	0	0	0	0	0	0	0	0	0	0	0	0	0	0	0	0	0	0	0	0	0	0	0	0	0	0	0	1	3	3	0	1	0	9	6	0	0	0	0	0	0	0
Chaetoceros	0	0	0	0	0	0	0	0	0	0	0	0	0	0	0	0	0	0	0	1	0	0	0	0	0	0	0	0	0	0	0	0	0	0	0	0	0	1	0	0	1	2	0	0	0	0	0	0	0
Chlorophyta	0	0	0	0	0	0	0	0	0	0	0	0	0	0	0	0	0	0	0	0	0	0	0	0	0	0	0	0	0	0	0	0	0	0	0	0	0	0	0	0	0	0	0	0	0	0	0	0	0
Coccomyxa	0	0	0	0	0	0	0	0	0	0	0	0	0	0	0	0	0	0	0	0	0	0	0	0	0	0	0	0	0	0	0	0	0	0	0	0	0	0	0	0	0	0	0	0	0	0	0	0	0
Micromonas	0	0	0	0	0	0	0	0	0	0	0	0	0	0	0	0	0	0	0	0	0	0	0	1	0	0	0	0	0	0	1	0	0	0	0	0	0	0	1	0	0	0	0	0	0	0	0	0	0
[truncated: 16 more columns]

## Sheet: SourceData_Fig5
Figure 5
	a)																	b)															c)
Site	U1534	U1534	U1534	U1534	U1534	U1534	U1534	U1534	U1534	U1534	U1534	U1534	U1534	U1534	U1534	U1534	U1534	U1536	U1536	U1536	U1536	U1536	U1536	U1536	U1536	U1536	U1536	U1536	U1536	U1536	U1536	U1536	U1538	U1538	U1538	U1538	U1538	U1538	U1538	U1538	U1538	U1538	U1538	U1538	U1538	U1538	U1538	U1538	U1538
Age_ka	1	1	10	16	19	20	55	77	108	144	165	240	250	333	400	411	700	0	0	4	53	84	101	129	141	290	300	340	370	405	540	1030	0	0	1	3	4	7	8	10	11	13	14	34	45	59	64	74	105
Depth	1H_1_0_0cm_Mudline	1H_1_0_5cm	1H_1_145_150cm_A	1H_2_145_150cm	1H_3_145_150cm	1H_4_96_101cm	2H_2_145_150cm	2H_4_145_150cm	2H_6_66_71cm	3H_2_145_150cm	3H_4_145_150cm	4H_2_145_150cm	4H_4_145_150cm	4H_6_124_129cm	5H_2_145_150cm	5H_4_145_150cm	10H_6_115_120cm	1H_1_0_0cm_Mudline	1H_1_0_5cm	1H_3_145_150cm	3H_6_133_138cm	4H_6_136_141cm	5H_6_145_150cm	6H_6_145_150cm	7H_2_145_150cm	8H_6_121_126cm	9H_2_145_150cm	10H_5_145_150cm	11H_2_145_150cm	11H_6_145_150cm	12H_2_145_150cm	20H_6_141_146cm	1H_1_0_0cm_Mudline	1H_1_0_5cm	1H_1_145_150cm	1H_2_145_150cm	1H_3_145_150cm	2H_1_145_150cm	2H_2_145_150cm	2H_3_145_150cm	2H_4_145_150cm	2H_5_145_150cm	2H_6_95_100cm	3H_2_145_150cm	3H_4_145_150cm	4H_1_145_150cm	4H_2_145_150cm	4H_3_145_150cm	5H_2_145_150cm
SampleID	23006_U1534C_1H_1_0_0cm_Mudline	23005_U1534C_1H_1_0_5cm	23008_U1534C_1H_1_145_150cm_A	23011_U1534C_1H_2_145_150cm	23012_U1534C_1H_3_145_150cm	23014_U1534C_1H_4_96_101cm	23017_U1534C_2H_2_145_150cm	23018_U1534C_2H_4_145_150cm	23019_U1534C_2H_6_66_71cm	23020_U1534C_3H_2_145_150cm	23021_U1534C_3H_4_145_150cm	23022_U1534C_4H_2_145_150cm	23023_U1534C_4H_4_145_150cm	23024_U1534C_4H_6_124_129cm	23026_U1534C_5H_2_145_150cm	23027_U1534C_5H_4_145_150cm	23028_U1534C_10H_6_115_120cm	23071_U1536B_1H_1_0_0cm_Mudline	23072_U1536B_1H_1_0_5cm	23073_U1536B_1H_3_145_150cm	23074_U1536B_3H_6_133_138cm	23075_U1536B_4H_6_136_141cm	23076_U1536B_5H_6_145_150cm	23077_U1536B_6H_6_145_150cm	23078_U1536B_7H_2_145_150cm	23079_U1536B_8H_6_121_126cm	23080_U1536B_9H_2_145_150cm	23081_U1536B_10H_5_145_150cm	23082_U1536B_11H_2_145_150cm	23083_U1536B_11H_6_145_150cm	23084_U1536B_12H_2_145_150cm	23085_U1536B_20H_6_141_146cm	23136_U1538C_1H_1_0_0cm_Mudline	23137_U1538C_1H_1_0_5cm	23138_U1538C_1H_1_145_150cm	23139_U1538C_1H_2_145_150cm	23140_U1538C_1H_3_145_150cm	23141_U1538C_2H_1_145_150cm	23142_U1538C_2H_2_145_150cm	23143_U1538C_2H_3_145_150cm	23144_U1538C_2H_4_145_150cm	23145_U1538C_2H_5_145_150cm	23146_U1538C_2H_6_95_100cm	23147_U1538C_3H_2_145_150cm	23148_U1538C_3H_4_145_150cm	23149_U1538C_4H_1_145_150cm	23150_U1538C_4H_2_145_150cm	23151_U1538C_4H_3_145_150cm	23152_U1538C_5H_2_145_150cm
PlotDepth	0	-1	-7	-10	-11	-12	-15	-17	-18	-21	-23	-32	-33	-35	-37	-38	-39	0	-1	-4	-15	-17	-18	-20	-21	-33	-34	-35	-36	-37	-38	-39	0	-1	-2	-3	-4	-5	-6	-7	-8	-9	-10	-13	-14	-15	-16	-17	-18
Bacillariophyta	0	0	45.4545	0	40	51.5625	21.0526	30.7692	27.2727	29.2683	46.1538	15.3846	20	0	66.6667	66.6667	0	0	69.3694	68.6381	46.1538	12.5	23.0769	33.3333	40	33.3333	33.3333	50	0	28.5714	50	0	0	63.0769	73.0375	68.1674	67.1901	68.2893	68.1818	60.7143	71.6421	64.2337	15.6182	75	21.4286	15.7895	31.5789	43.75	30.4348
Cylindrotheca closterium	0	0	0	0	0	0	0	0	0	0	0	0	0	0	0	0	0	0	0.600601	0.162778	0	0	0	0	0	0	0	0	0	0	0	0	0	0	0.341297	0.126823	0.413223	0.278164	0	0	0.255149	0.399943	0	0	0	0	5.26316	0	0
Fragilariopsis	0	0	0	0	0	0	0	0	0	0	0	0	0	0	0	0	0	0	0	0	0	0	15.3846	0	0	0	0	0	0	0	0	0	0	0	0	0	0	0	0	0	0	0	0	0	0	0	0	0	0
Fragilariopsis cylindrus	0	0	0	0	0	1.5625	10.5263	0	9.09091	0	7.69231	15.3846	0	0	0	0	0	0	0.3003	2.33315	11.5385	0	7.69231	0	0	0	0	50	0	14.2857	0	0	0	0	0.682594	2.34623	1.57025	0.834492	1.23967	0.595238	3.12557	1.67119	0.21692	0	7.14286	7.89474	10.5263	12.5	10.1449
Nitzschia spp.	0	0	0	0	0	0	0	0	0	0	0	0	0	0	0	0	0	0	0	0.162778	0	0	0	0	0	0	0	0	0	0	0	0	0	0	0.341297	0.126823	0	0.278164	0.206612	0	0.382723	0.257106	0	0	0	0	0	0	0
Pseudo-nitzschia	0	0	0	0	0	0	0	0	0	0	0	0	10	0	0	0	0	0	0	0	0	0	0	0	0	0	0	0	0	0	0	0	0	0	0	0	0.0826446	0	0	0	0	0	0	0	0	0	0	0	0
Pseudo-nitzschia subcurvata	0	0	0	0	0	0	0	0	0	0	0	0	0	0	0	0	0	0	0	0	0	0	0	0	0	0	0	0	0	0	0	0	0	0	0	0	0	0	0	0	0	0.0142837	0	0	0	0	0	0	0
Cymbellales	0	0	0	0	0	0	0	0	0	0	0	0	0	0	0	0	0	0	0.600601	0.352686	0	0	0	0	0	0	0	0	0	0	0	0	0	1.53846	0.341297	0.380469	0.413223	0.417246	0.413223	0.595238	0.492072	0.799886	0	0	0	0	0	0	0
Naviculales	0	0	0	0	0	0	0	0	0	0	0	0	0	0	0	0	0	0	0	0	0	0	0	0	0	0	0	0	0	0	0	0	0	0	0	0	0	0	0	0	0	0	0	0	0	5.26316	0	0	0
Fistulifera pelliculosa	0	0	0	0	0	0	0	0	0	0	0	0	0	0	0	0	0	0	0	0.406945	0	0	0	0	0	0	0	0	0	0	0	0	0	0	0	0	0	0	0	0	0.309823	0.257106	0	0	0	0	0	0	0
Navicula	0	0	0	0	0	0	0	0	0	0	0	0	0	0	0	0	0	0	0	0	0	0	0	0	0	0	0	0	0	0	0	0	0	0	0	0	0	0	0	0	0	0	0	0	0	2.63158	0	0	0
Phaeodactylum tricornutum	0	0	0	0	0	0	0	0	9.09091	2.43902	0	0	0	0	0	0	0	0	0.3003	0.623983	0	0	0	0	0	0	0	0	0	0	0	0	0	0	0.682594	0.634115	1.07438	0.139082	0.206612	0.595238	0.747221	0.657049	0	0	0	0	0	0	0
Pinnularia	0	0	0	0	0	0	0	0	0	0	0	0	0	0	0	0	0	0	1.2012	0.081389	0	0	0	0	0	0	0	0	0	0	0	0	0	0	0.341297	0	0.247934	0	0.206612	0.595238	0.209586	0.685616	1.51844	0	0	0	0	0	0
Surirella cf ovalis	0	0	0	0	0	0	0	0	0	0	0	0	0	0	0	0	0	0	0	0	0	0	0	0	0	0	0	0	0	0	0	0	0	0	0	0	0	0	0	0	0.200474	0	0	0	0	0	0	0	0
Amphora	0	0	0	0	0	0	0	0	0	0	0	0	0	0	0	0	0	0	0	0.298426	0	0	0	0	0	0	0	0	0	0	0	0	0	0	0	0	0	0	0	0	0.300711	0.314241	0	0	0	0	0	0	0
Coscinodiscophyceae	0	0	0	0	0	0	0	0	0	0	0	7.69231	0	0	0	0	0	0	0.3003	0.108519	0	0	0	0	0	0	0	0	0	0	0	0	0	0	1.02389	0	0.165289	0	0	0	0.136687	0.171404	0	0	7.14286	0	0	0	1.44928
Chaetoceros affinis	0	0	0	0	0	1.5625	0	0	0	0	0	0	0	0	0	0	0	0	1.2012	1.03093	0	0	0	0	0	0	0	0	0	0	0	0	0	1.53846	0.682594	0.697527	2.31405	0.69541	1.03306	2.97619	2.30545	2.1854	4.98915	0	0	2.63158	0	0	0
Corethron	0	0	0	0	0	0	0	0	0	0	0	0	0	0	0	0	0	0	0	0	0	0	0	16.6667	0	0	0	0	0	0	0	0	0	0	0	0.0634115	0	0	0	0	0	0	0	0	0	0	0	0	0
Corethron inerme	0	0	0	0	0	0	0	0	0	0	0	0	0	0	0	0	0	0	0	0	0	0	0	0	0	0	0	0	0	0	0	0	0	0	0	0	0	0	0	0	0	0.0142837	0	0	0	0	0	0	0
Actinocyclus actinochilus	0	0	0	0	0	0	0	0	0	0	0	0	0	0	0	0	0	0	0	0	0	0	0	0	0	0	0	0	0	0	0	0	0	0	0	0	0	0	0	0	0	0	0	0	0	0	0	0	0
Rhizosoleniaceae	0	0	0	0	0	0	0	0	0	0	0	0	0	0	0	0	0	0	0	0	0	0	0	0	0	0	0	0	0	0	0	0	0	0	0	0.0634115	0	0	0	0	0	0	0	0	0	0	0	0	0
Guinardia	0	0	0	0	0	0	5.26316	0	0	0	0	0	0	0	0	0	0	0	0	0	0	0	0	0	0	0	0	0	0	0	0	0	0	0	0	0	0	0	0	0	0	0	0	0	0	0	0	0	0
Guinardia striata	0	0	0	0	0	0	5.26316	0	0	0	0	0	0	0	0	0	0	0	0	0	0	0	0	0	0	0	0	0	0	0	0	0	0	0	0	0	0	0	0	0	0	0	0	0	0	0	0	0	0
Rhizosolenia setigera	0	0	0	0	0	0	0	0	0	0	0	0	0	0	0	0	0	0	0.3003	0.596853	0	0	0	0	0	0	0	0	0	0	0	0	0	1.53846	0.682594	0	0.826446	0.69541	0.619835	0	1.22107	0.54278	1.0846	0	0	2.63158	0	0	0
Perideraion montgomeryi	0	0	0	0	0	0	0	0	0	0	0	0	0	0	0	0	0	0	0	0	0	0	0	0	0	0	0	0	0	0	0	0	0	0	0	0	0	0	0	0	0	0.0142837	0	0	0	0	0	0	0
Synedra sp	0	0	0	0	0	0	0	0	0	0	0	0	0	0	0	0	0	0	0	0	0	0	0	0	0	0	0	0	0	0	0	0	0	0	0	0	0	0	0	0	0.0273373	0	0	0	0	0	0	0	0
Staurosiraceae	0	0	0	0	0	0	0	0	0	0	0	0	0	0	0	0	0	0	0	0	0	0	0	0	0	0	0	0	0	0	0	0	0	0	0	0	0	0	0	0	0.00911245	0	0	0	0	0	0	0	0
Mediophyceae	0	0	54.5455	0	56.6667	45.3125	31.5789	69.2308	54.5455	68.2927	38.4615	61.5385	65	0	0	33.3333	0	0	22.8228	23.0602	42.3077	62.5	53.8462	50	40	66.6667	33.3333	0	100	57.1429	50	0	0	29.2308	20.4778	25.2378	24.1322	24.0612	25.8264	30.9524	17.4686	25.2821	75.9219	25	64.2857	60.5263	47.3684	43.75	49.2754
Biddulphiophycidae	0	0	0	0	0	0	5.26316	0	0	0	0	0	0	0	0	0	0	0	0	0	0	12.5	0	0	0	0	0	0	0	0	0	0	0	0	0	0	0	0	0	0	0	0	0	0	0	0	0	0	1.44928
Eunotogramma	0	0	0	0	0	0	15.7895	0	0	0	7.69231	0	5	0	0	0	0	0	0	0	0	0	0	0	20	0	33.3333	0	0	0	0	0	0	0	0	0	0	0.139082	0	0	0	0.0285673	0	0	0	2.63158	0	0	4.34783
Odontella	0	0	0	0	0	0	0	0	0	0	0	0	0	0	0	0	0	0	0	0.0542594	0	0	0	0	0	0	0	0	0	0	0	0	0	0	0	0	0	0	0	0	0.00911245	0.0142837	0.433839	0	0	0	0	0	0
Hemiaulaceae	0	100	0	0	3.33333	0	0	0	0	0	0	0	0	0	0	0	0	0	0	0.0271297	0	12.5	0	0	0	0	0	0	0	0	0	0	0	0	0	0	0	0	0	0	0	0	0	0	0	0	0	0	2.89855
Cerataulina daemon	0	0	0	0	0	0	0	0	0	0	0	0	0	0	0	0	0	0	0	0	0	0	0	0	0	0	0	0	0	0	0	0	0	0	0	0	0	0	0	0	0	0	0.21692	0	0	0	0	0	0
Eucampia antarctica	0	0	0	0	0	0	0	0	0	0	0	0	0	0	0	0	0	0	0	0	0	0	0	0	0	0	0	0	0	0	0	0	0	0	0	0	0	0	0	0	0	0	0	0	0	0	5.26316	0	0
Hemiaulus sinensis	0	0	0	0	0	0	0	0	0	0	0	0	0	0	0	0	0	0	3.003	2.06186	0	0	0	0	0	0	0	0	0	0	0	0	0	3.07692	1.36519	2.15599	1.57025	4.17246	2.06612	2.97619	1.15728	2.45679	0	0	0	0	0	0	0
Cymatosiraceae	0	0	0	0	0	0	0	0	0	0	0	0	0	0	33.3333	0	0	0	0	0	0	0	0	0	0	0	0	0	0	0	0	0	0	0	0	0	0	0	0	0	0	0	0	0	0	0	0	0	0
Ditylum brightwellii	0	0	0	0	0	0	5.26316	0	0	0	0	0	0	0	0	0	0	0	0	0	0	0	0	0	0	0	0	0	0	0	0	0	0	0	0	0	0	0	0	0	0	0	0	0	0	0	0	0	0
[truncated: 16 more columns]

## Sheet: RawReadCounts_forSourceDataFig5
Diatoms read counts	23006_1H_1_0_0cm_Mudline	23005_1H_1_0_5cm	23008_1H_1_145_150cm_A	23011_1H_2_145_150cm	23012_1H_3_145_150cm	23014_1H_4_96_101cm	23017_2H_2_145_150cm	23018_2H_4_145_150cm	23019_2H_6_66_71cm	23020_3H_2_145_150cm	23021_3H_4_145_150cm	23022_4H_2_145_150cm	23023_4H_4_145_150cm	23024_4H_6_124_129cm	23026_5H_2_145_150cm	23027_5H_4_145_150cm	23028_10H_6_115_120cm	23071_1H_1_0_0cm_Mudline	23072_1H_1_0_5cm	23073_1H_3_145_150cm	23074_3H_6_133_138cm	23075_4H_6_136_141cm	23076_5H_6_145_150cm	23077_6H_6_145_150cm	23078_7H_2_145_150cm	23079_8H_6_121_126cm	23080_9H_2_145_150cm	23081_10H_5_145_150cm	23082_11H_2_145_150cm	23083_11H_6_145_150cm	23084_12H_2_145_150cm	23085_20H_6_141_146cm	23136_C_1H_1_0_0cm_Mudline	23137_C_1H_1_0_5cm	23138_C_1H_1_145_150cm	23139_C_1H_2_145_150cm	23140_C_1H_3_145_150cm	23141_C_2H_1_145_150cm	23142_C_2H_2_145_150cm	23143_C_2H_3_145_150cm	23144_C_2H_4_145_150cm	23145_C_2H_5_145_150cm	23146_C_2H_6_95_100cm	23147_C_3H_2_145_150cm	23148_C_3H_4_145_150cm	23149_C_4H_1_145_150cm	23150_C_4H_2_145_150cm	23151_C_4H_3_145_150cm	23152_C_5H_2_145_150cm
Bacillariophyta	0	0	5	0	12	33	4	4	3	12	6	2	4	0	2	4	0	0	231	2530	12	1	3	2	2	1	1	1	0	2	1	0	0	41	214	1075	813	491	330	102	7862	4497	72	3	3	6	6	7	21
Cylindrotheca closterium	0	0	0	0	0	0	0	0	0	0	0	0	0	0	0	0	0	0	2	6	0	0	0	0	0	0	0	0	0	0	0	0	0	0	1	2	5	2	0	0	28	28	0	0	0	0	1	0	0
Fragilariopsis	0	0	0	0	0	0	0	0	0	0	0	0	0	0	0	0	0	0	0	0	0	0	2	0	0	0	0	0	0	0	0	0	0	0	0	0	0	0	0	0	0	0	0	0	0	0	0	0	0
Fragilariopsis cylindrus	0	0	0	0	0	1	2	0	1	0	1	2	0	0	0	0	0	0	1	86	3	0	1	0	0	0	0	1	0	1	0	0	0	0	2	37	19	6	6	1	343	117	1	0	1	3	2	2	7
Nitzschia spp.	0	0	0	0	0	0	0	0	0	0	0	0	0	0	0	0	0	0	0	6	0	0	0	0	0	0	0	0	0	0	0	0	0	0	1	2	0	2	1	0	42	18	0	0	0	0	0	0	0
Pseudo-nitzschia	0	0	0	0	0	0	0	0	0	0	0	0	2	0	0	0	0	0	0	0	0	0	0	0	0	0	0	0	0	0	0	0	0	0	0	0	1	0	0	0	0	0	0	0	0	0	0	0	0
Pseudo-nitzschia subcurvata	0	0	0	0	0	0	0	0	0	0	0	0	0	0	0	0	0	0	0	0	0	0	0	0	0	0	0	0	0	0	0	0	0	0	0	0	0	0	0	0	0	1	0	0	0	0	0	0	0
Cymbellales	0	0	0	0	0	0	0	0	0	0	0	0	0	0	0	0	0	0	2	13	0	0	0	0	0	0	0	0	0	0	0	0	0	1	1	6	5	3	2	1	54	56	0	0	0	0	0	0	0
Naviculales	0	0	0	0	0	0	0	0	0	0	0	0	0	0	0	0	0	0	0	0	0	0	0	0	0	0	0	0	0	0	0	0	0	0	0	0	0	0	0	0	0	0	0	0	0	2	0	0	0
Fistulifera pelliculosa	0	0	0	0	0	0	0	0	0	0	0	0	0	0	0	0	0	0	0	15	0	0	0	0	0	0	0	0	0	0	0	0	0	0	0	0	0	0	0	0	34	18	0	0	0	0	0	0	0
Navicula	0	0	0	0	0	0	0	0	0	0	0	0	0	0	0	0	0	0	0	0	0	0	0	0	0	0	0	0	0	0	0	0	0	0	0	0	0	0	0	0	0	0	0	0	0	1	0	0	0
Phaeodactylum tricornutum	0	0	0	0	0	0	0	0	1	1	0	0	0	0	0	0	0	0	1	23	0	0	0	0	0	0	0	0	0	0	0	0	0	0	2	10	13	1	1	1	82	46	0	0	0	0	0	0	0
Pinnularia	0	0	0	0	0	0	0	0	0	0	0	0	0	0	0	0	0	0	4	3	0	0	0	0	0	0	0	0	0	0	0	0	0	0	1	0	3	0	1	1	23	48	7	0	0	0	0	0	0
Surirella cf. ovalis	0	0	0	0	0	0	0	0	0	0	0	0	0	0	0	0	0	0	0	0	0	0	0	0	0	0	0	0	0	0	0	0	0	0	0	0	0	0	0	0	22	0	0	0	0	0	0	0	0
Amphora	0	0	0	0	0	0	0	0	0	0	0	0	0	0	0	0	0	0	0	11	0	0	0	0	0	0	0	0	0	0	0	0	0	0	0	0	0	0	0	0	33	22	0	0	0	0	0	0	0
Coscinodiscophyceae	0	0	0	0	0	0	0	0	0	0	0	1	0	0	0	0	0	0	1	4	0	0	0	0	0	0	0	0	0	0	0	0	0	0	3	0	2	0	0	0	15	12	0	0	1	0	0	0	1
Chaetoceros affinis	0	0	0	0	0	1	0	0	0	0	0	0	0	0	0	0	0	0	4	38	0	0	0	0	0	0	0	0	0	0	0	0	0	1	2	11	28	5	5	5	253	153	23	0	0	1	0	0	0
Corethron	0	0	0	0	0	0	0	0	0	0	0	0	0	0	0	0	0	0	0	0	0	0	0	1	0	0	0	0	0	0	0	0	0	0	0	1	0	0	0	0	0	0	0	0	0	0	0	0	0
Corethron inerme	0	0	0	0	0	0	0	0	0	0	0	0	0	0	0	0	0	0	0	0	0	0	0	0	0	0	0	0	0	0	0	0	0	0	0	0	0	0	0	0	0	1	0	0	0	0	0	0	0
Actinocyclus actinochilus	0	0	0	0	0	0	0	0	0	0	0	0	0	0	0	0	0	0	0	0	0	0	0	0	0	0	0	0	0	0	0	0	0	0	0	0	0	0	0	0	0	0	0	0	0	0	0	0	0
Rhizosoleniaceae	0	0	0	0	0	0	0	0	0	0	0	0	0	0	0	0	0	0	0	0	0	0	0	0	0	0	0	0	0	0	0	0	0	0	0	1	0	0	0	0	0	0	0	0	0	0	0	0	0
Guinardia	0	0	0	0	0	0	1	0	0	0	0	0	0	0	0	0	0	0	0	0	0	0	0	0	0	0	0	0	0	0	0	0	0	0	0	0	0	0	0	0	0	0	0	0	0	0	0	0	0
Guinardia striata	0	0	0	0	0	0	1	0	0	0	0	0	0	0	0	0	0	0	0	0	0	0	0	0	0	0	0	0	0	0	0	0	0	0	0	0	0	0	0	0	0	0	0	0	0	0	0	0	0
Rhizosolenia setigera	0	0	0	0	0	0	0	0	0	0	0	0	0	0	0	0	0	0	1	22	0	0	0	0	0	0	0	0	0	0	0	0	0	1	2	0	10	5	3	0	134	38	5	0	0	1	0	0	0
Perideraion montgomeryi	0	0	0	0	0	0	0	0	0	0	0	0	0	0	0	0	0	0	0	0	0	0	0	0	0	0	0	0	0	0	0	0	0	0	0	0	0	0	0	0	0	1	0	0	0	0	0	0	0
Synedra sp. p517	0	0	0	0	0	0	0	0	0	0	0	0	0	0	0	0	0	0	0	0	0	0	0	0	0	0	0	0	0	0	0	0	0	0	0	0	0	0	0	0	3	0	0	0	0	0	0	0	0
Staurosiraceae	0	0	0	0	0	0	0	0	0	0	0	0	0	0	0	0	0	0	0	0	0	0	0	0	0	0	0	0	0	0	0	0	0	0	0	0	0	0	0	0	1	0	0	0	0	0	0	0	0
Mediophyceae	0	0	6	0	17	29	6	9	6	28	5	8	13	0	0	2	0	0	76	850	11	5	7	3	2	2	1	0	2	4	1	0	0	19	60	398	292	173	125	52	1917	1770	350	1	9	23	9	7	34
Biddulphiophycidae	0	0	0	0	0	0	1	0	0	0	0	0	0	0	0	0	0	0	0	0	0	1	0	0	0	0	0	0	0	0	0	0	0	0	0	0	0	0	0	0	0	0	0	0	0	0	0	0	1
Eunotogramma	0	0	0	0	0	0	3	0	0	0	1	0	1	0	0	0	0	0	0	0	0	0	0	0	1	0	1	0	0	0	0	0	0	0	0	0	0	1	0	0	0	2	0	0	0	1	0	0	3
Odontella	0	0	0	0	0	0	0	0	0	0	0	0	0	0	0	0	0	0	0	2	0	0	0	0	0	0	0	0	0	0	0	0	0	0	0	0	0	0	0	0	1	1	2	0	0	0	0	0	0
Hemiaulaceae	0	1	0	0	1	0	0	0	0	0	0	0	0	0	0	0	0	0	0	1	0	1	0	0	0	0	0	0	0	0	0	0	0	0	0	0	0	0	0	0	0	0	0	0	0	0	0	0	2
Cerataulina daemon	0	0	0	0	0	0	0	0	0	0	0	0	0	0	0	0	0	0	0	0	0	0	0	0	0	0	0	0	0	0	0	0	0	0	0	0	0	0	0	0	0	0	1	0	0	0	0	0	0
Eucampia antarctica	0	0	0	0	0	0	0	0	0	0	0	0	0	0	0	0	0	0	0	0	0	0	0	0	0	0	0	0	0	0	0	0	0	0	0	0	0	0	0	0	0	0	0	0	0	0	1	0	0
Hemiaulus sinensis	0	0	0	0	0	0	0	0	0	0	0	0	0	0	0	0	0	0	10	76	0	0	0	0	0	0	0	0	0	0	0	0	0	2	4	34	19	30	10	5	127	172	0	0	0	0	0	0	0
Cymatosiraceae	0	0	0	0	0	0	0	0	0	0	0	0	0	0	1	0	0	0	0	0	0	0	0	0	0	0	0	0	0	0	0	0	0	0	0	0	0	0	0	0	0	0	0	0	0	0	0	0	0
Ditylum brightwellii	0	0	0	0	0	0	1	0	0	0	0	0	0	0	0	0	0	0	0	0	0	0	0	0	0	0	0	0	0	0	0	0	0	0	0	0	0	0	0	0	0	0	0	0	0	0	0	0	0
[truncated: 16 more columns]

## Sheet: SourceData_Fig6
Figure 6
	a)-g)	a)	b)	c)	d)	e)	f)	g)	Additional (not shown in figure)
Sample	Depth (mbsf)	SSULSU Ancient (% damage)	Ammonia value (mMol/l) (shipboard)	Alkalinity (mMol/l) (shipboard)	SO4 (mMol/l) (shipboard)	Phosphate value (mMol/l) (shipboard)	Temperature (˚C) (shipboard)	Si (µM) (shipboard)	d18O (Lisiecki & Raymo 2005)
U1534
23005_1H_1_0_5cm	0	4					0		3.23
23008_1H_1_145_150cm_A	1.45	11.215					0.058		3.52
23011_1H_2_145_150cm	2.95	16.6667	0.815681	11.945	22.592	49.1099	0.118	534.89	4.75
23012_1H_3_145_150cm	4.45	12.6374					0.178		4.96
23014_1H_4_96_101cm	5.46	14.899					0.2184		4.99
23017_2H_2_145_150cm	9.25	17.3333	2.44335	26.501	5.437	109.95	0.37	698.43	4.31
23018_2H_4_145_150cm	12.25	16.2983					0.49		4.08
23019_2H_6_66_71cm	14.46	20.5323					0.5784		4.11
23020_3H_2_145_150cm	18.75	14.5917					0.75		4.82
23021_3H_4_145_150cm	21.75	15.7609	2.6865	29.702	0.042	106.091	0.87	774.56	4.68
23022_4H_2_145_150cm	28.25	18.8841					1.13		3.44
23023_4H_4_145_150cm	31.25	22.5806	3.20507	26.719	0.019	97.372	1.25	731.93	4.5
23024_4H_6_124_129cm	34.04	25.1462					1.3616		3.38
23026_5H_2_145_150cm	37.75	13.3333					1.51		3.32
23027_5H_4_145_150cm	40.75	12.1212	3.15557	21.502	0.026	64.8797	1.63	860.61	3.29
23028_10H_6_115_120cm	90.95	2.63158					3.638		3.85
U1536
23072_1H_1_0_5cm	0	3.76712					0		3.23
23073_1H_3_145_150cm	4.46	3.04999	0.648373	9.111	24.907	95.486	0.3791	780.08	3.3
23074_3H_6_133_138cm	16.43	13.9024	1.05019	13.882	21.744	132.854	1.39655	776.78	4.73
23075_4H_6_136_141cm	25.96	14.5161	1.41197	19.494	16.919	168.382	2.2066	856.17	3.95
23076_5H_6_145_150cm	35.55	12.766	1.74173	24.11	14.954	170.512	3.02175	878.62	3.85
23077_6H_6_145_150cm	45.05	17.507					3.82925		3.14
23078_7H_2_145_150cm	48.31	12.5654	1.97329	24.002	12.307	137.791	4.10635	919.36	4.78
23079_8H_6_121_126cm	63.81	19.9115	2.26093	26.097	9.915	137.5	5.42385	884.45	4.39
23080_9H_2_145_150cm	67.55	23.3333	2.37402	27.244	7.089	140.211	5.74175	965.56	3.63
23081_10H_5_145_150cm	81.55	22.9839	2.58998	29.051	5.153	147.181	6.93175	1041.81	4.23
23082_11H_2_145_150cm	86.55	16.3793					7.35675		4.17
23083_11H_6_145_150cm	92.55	16					7.86675		4.44
23084_12H_2_145_150cm	96.05	14.4144	2.8757	33.139	1.168	131.305	8.16425	931.33	4.1
23085_20H_6_141_146cm	178.04	2	2.70475	33.315	0.228	32.5613	15.1334	1072.32	4.07
U1538
23137_C_1H_1_0_5cm	0	3.40426					0		3.23
23138_C_1H_1_145_150cm	1.45	4.25806					0.1073		3.23
23139_C_1H_2_145_150cm	2.95	4.07532					0.2183		3.29
23140_C_1H_3_145_150cm	4.45	5.74163	0.811191	14.213	21.767	119.56	0.3293	736.91	3.3
23141_C_2H_1_145_150cm	7.55	4.42118					0.5587		3.37
23142_C_2H_2_145_150cm	9.05	6.95581					0.6697		3.42
23143_C_2H_3_145_150cm	10.55	8.80361					0.7807		3.52
23144_C_2H_4_145_150cm	12.05	3.8763					0.8917		3.6
23145_C_2H_5_145_150cm	13.55	4.57036					1.0027		4.06
23146_C_2H_6_95_100cm	14.55	7.34194	1.40702	22.853	14.78	148.218	1.0767	779.11	4.28
23147_C_3H_2_145_150cm	18.55	10.6383					1.3727		4.59
23148_C_3H_4_145_150cm	21.55	12.1693	1.66659	27.851	9.834	192.056	1.5947	794.24	4.33
23149_C_4H_1_145_150cm	26.55	12.9225					1.9647		4.43
23150_C_4H_2_145_150cm	28.05	14.1975					2.0757		4.36
23151_C_4H_3_145_150cm	29.55	13.6461	1.83008	31.172	5.652	217.735	2.1867	824.73	4.03
23152_C_5H_2_145_150cm	37.55	13.4454					2.7787		3.85
23153_C_5H_4_145_150cm	40.55	16.3028					3.0007		3.44
23154_C_5H_5_109_110cm	41.69	13.9806	2.1747	33.552	2.249	223.977	3.08506	821.57	3.16
23155_C_6F_1_144_149cm	45.54	16.0995					3.36996		4.98
23156_C_6F_2_146_151cm	47.05	15.4525					3.4817		4.66
23157_C_7H_1_145_150cm	50.35	13.5747					3.7259		4.5
23158_C_7H_2_145_150cm	51.85	16.3152	2.64234	36.594	0.062	208.23	3.8369	987.97	4.46
23159_C_7H_3_145_150cm	53.35	15.1316					3.9479		4.46
23160_C_7H_4_145_150cm	54.85	15.4967					4.0589		4.46
23161_C_7H_5_145_150cm	56.35	17.2932					4.1699		3.91
23162_C_7H_6_115_120cm	57.55	n/a					4.2587		3.61
23163_C_8H_1_145_150cm	59.85	14.0496					4.4289		3.57
23164_C_8H_2_145_150cm	61.35	18.139	2.95898	36.498	0.082	268.099	4.5399	909.5	3.56
23165_C_8H_3_145_150cm	62.85	n/a					4.6509		3.54
23166_C_10H_5_145_150cm	84.23	16.6667	3.57649	38.238	0.018	271.788	6.23302	974.96	4.45
23169_D_14H_1_145_150cm	118.35	33.3333	3.95319	51.401	0.075	277.463	8.7579	1071.78	3.97
23170_D_14H_5_110_115cm	124.04	17.6991	4.2663	52.638	0.035	257.601	9.17896	957.5	3.57
